# Supplementary material for: 3-[3-Methyl-4-(3-nitro­benzyl­idene­amino)-5-sulfanyl­idene-4,5-dihydro-1H-1,2,4-triazol-1-yl]-1,3-diphenyl­propan-1-one
Source: Acta Crystallogr Sect E Struct Rep Online. 2011 Aug 27;67(Pt 9):o2482. doi: 10.1107/S1600536811033587 (PMC3200841; doi:10.1107/S1600536811033587)
Supplement: Supplementary file 1 [file e-67-o2482-sup1.cif]

##############################################################################
#                                                                            #
# This CIF contains the data in a paper accepted for publication in          #
# Acta Crystallographica Section E. It conforms to the requirements of       #
# Notes for Authors for Acta Crystallographica Section E, and has been       #
# peer reviewed under the auspices of the IUCr Commission on Journals.       #
#                                                                            #
# Full details of the Crystallographic Information File format               #
# are given in the paper "The Crystallographic Information File (CIF):       #
# a New Standard Archive File for Crystallography" by S. R. Hall, F. H.      #
# Allen and I. D. Brown [Acta Cryst. (1991), A47, 655-685].                  #
#                                                                            #
# The current version of the core CIF dictionary is obtainable from          #
# ftp://ftp.iucr.org/pub/cif_core.dic.                                       #
#                                                                            #
# Software is freely available for graphical display of the structure(s)     #
# in this CIF. For information consult the CIF software page                 #
# http://www.iucr.org/resources/cif/software.                                #
#                                                                            #
# This file may be used for bona fide research purposes within the           #
# scientific community so long as proper attribution is given to the journal # 
# article from which it was obtained.                                        #
#                                                                            #
##############################################################################
data_global
_audit_creation_method     SHELXL-97
_journal_date_recd_electronic     2011-07-21
_journal_date_accepted     2011-08-18
_journal_name_full     'Acta Crystallographica, Section E'
_journal_year     2011
_journal_volume     67
_journal_issue      9
_journal_page_first     o2482
_journal_page_last     o2482
_journal_paper_category     QO
_journal_coeditor_code     CV5140
_publ_contact_author_name     'Dr. Yan Dong'
_publ_contact_author_address
;
  School of Chemical Engineering,
  University of Science and Technology LiaoNing,
  Anshan, 114051,
  People's Republic of China
;
_publ_contact_author_email     zhao_submit@yahoo.com.cn
_publ_contact_author_fax     ?
_publ_contact_author_phone     ?
_publ_section_title
;\
3-[3-Methyl-4-(3-nitrobenzylideneamino)-5-sulfanylidene-4,5-dihydro-1<i>H</i>-\
1,2,4-triazol-1-yl]-1,3-diphenylpropan-1-one
;
_publ_section_title_footnote     .
loop_
    _publ_author_name
    _publ_author_footnote
    _publ_author_address
    'Yan Gao' .
;
  School of Chemical Engineering,
  University of Science and Technology LiaoNing,
  Anshan, 114051,
  People's Republic of China
;
    'Yan Dong' .
;
  School of Chemical Engineering,
  University of Science and Technology LiaoNing,
  Anshan, 114051,
  People's Republic of China
;
data_I
_chemical_name_systematic
;
3-[3-Methyl-4-(3-nitrobenzylideneamino)-5-sulfanylidene-4,5-dihydro-1<i>H</i>-
1,2,4-triazol-1-yl]-1,3-diphenylpropan-1-one
;
_chemical_name_common     ?
_chemical_formula_moiety     'C25 H21 N5 O3 S'
_chemical_formula_sum     'C25 H21 N5 O3 S'
_chemical_formula_structural     ?
_chemical_formula_analytical     ?
_chemical_formula_iupac     'C25 H21 N5 O3 S'
_chemical_formula_weight     471.53
_chemical_melting_point     ?
_symmetry_cell_setting     triclinic
_symmetry_space_group_name_H-M     'P -1'
_symmetry_space_group_name_Hall     '-P 1'
loop_
    _symmetry_equiv_pos_as_xyz
    'x, y, z'
    '-x, -y, -z'
_cell_length_a     9.0991(10)
_cell_length_b     11.8026(15)
_cell_length_c     12.0649(16)
_cell_angle_alpha     70.920(10)
_cell_angle_beta     73.042(12)
_cell_angle_gamma     85.883(13)
_cell_volume     1170.9(3)
_cell_formula_units_Z     2
_cell_measurement_reflns_used     4043
_cell_measurement_theta_min     1.8
_cell_measurement_theta_max     27.9
_cell_measurement_temperature     113(2)
_exptl_crystal_description     prism
_exptl_crystal_colour     colourless
_exptl_crystal_size_max     0.20
_exptl_crystal_size_mid     0.18
_exptl_crystal_size_min     0.10
_exptl_crystal_density_diffrn     1.337
_exptl_crystal_density_meas     ?
_exptl_crystal_density_method     'not measured'
_exptl_crystal_F_000     492
_exptl_absorpt_coefficient_mu     0.176
_exptl_absorpt_correction_type     multi-scan
_exptl_absorpt_process_details     '(CrystalClear; Rigaku/MSC, 2005)'
_exptl_absorpt_correction_T_min     0.9657
_exptl_absorpt_correction_T_max     0.9827
_exptl_special_details     ?
_diffrn_ambient_temperature     113(2)
_diffrn_radiation_type     'Mo K\a'
_diffrn_radiation_wavelength     0.71073
_diffrn_radiation_source     'rotating anode'
_diffrn_radiation_monochromator     multilayer
_diffrn_measurement_device_type     'Rigaku Saturn CCD area-detector'
_diffrn_measurement_method     '\f and \w scans'
_diffrn_detector_area_resol_mean     14.63
_diffrn_reflns_number     15096
_diffrn_reflns_av_R_equivalents     0.0308
_diffrn_reflns_av_sigmaI/netI     0.0484
_diffrn_reflns_theta_min     1.83
_diffrn_reflns_theta_max     27.87
_diffrn_reflns_theta_full     27.87
_diffrn_measured_fraction_theta_max     0.995
_diffrn_measured_fraction_theta_full     0.995
_diffrn_reflns_limit_h_min     -11
_diffrn_reflns_limit_h_max     11
_diffrn_reflns_limit_k_min     -15
_diffrn_reflns_limit_k_max     15
_diffrn_reflns_limit_l_min     -15
_diffrn_reflns_limit_l_max     15
_diffrn_standards_number     0
_diffrn_standards_interval_count     0
_diffrn_standards_interval_time     0
_diffrn_standards_decay_%     0
loop_
    _diffrn_standard_refln_index_h
    _diffrn_standard_refln_index_k
    _diffrn_standard_refln_index_l
    ? ? ?
_refine_special_details
;
Refinement of <i>F</i>^2^ against ALL reflections. The weighted <i>R</i>-factor
<i>wR</i> and goodness of fit <i>S</i> are based on <i>F</i>^2^, conventional
<i>R</i>-factors <i>R</i> are based on <i>F</i>, with <i>F</i> set to zero for
negative <i>F</i>^2^. The threshold expression of <i>F</i>^2^ >
\s(<i>F</i>^2^) is used only for calculating <i>R</i>-factors(gt) <i>etc</i>.
and is not relevant to the choice of reflections for refinement.
<i>R</i>-factors based on <i>F</i>^2^ are statistically about twice as large
as those based on <i>F</i>, and <i>R</i>- factors based on ALL data will be
even larger.
;
_reflns_number_total     5553
_reflns_number_gt     3889
_reflns_threshold_expression     'I>2\s(I)'
_refine_ls_structure_factor_coef     Fsqd
_refine_ls_matrix_type     full
_refine_ls_R_factor_all     0.0441
_refine_ls_R_factor_gt     0.0343
_refine_ls_wR_factor_gt     0.0874
_refine_ls_wR_factor_ref     0.0903
_refine_ls_goodness_of_fit_ref     0.978
_refine_ls_restrained_S_all     0.978
_refine_ls_number_reflns     5553
_refine_ls_number_parameters     308
_refine_ls_number_restraints     0
_refine_ls_hydrogen_treatment     constr
_refine_ls_weighting_scheme     calc
_refine_ls_weighting_details
              'w=1/[\s^2^(Fo^2^)+(0.0481P)^2^+0.0000P] where P=(Fo^2^+2Fc^2^)/3'
_atom_sites_solution_hydrogens     geom
_atom_sites_solution_primary     direct
_atom_sites_solution_secondary     difmap
_refine_ls_shift/su_max     0.000
_refine_ls_shift/su_mean     0.000
_refine_diff_density_max     0.397
_refine_diff_density_min     -0.166
_refine_ls_extinction_method     none
_refine_ls_extinction_coef     ?
loop_
    _atom_type_symbol
    _atom_type_description
    _atom_type_scat_dispersion_real
    _atom_type_scat_dispersion_imag
    _atom_type_scat_source
    C C 0.0033 0.0016
; International Tables
Vol. C, Tables 4.2.6.8 and 6.1.1.4
;
    H H 0.0000 0.0000
; International Tables
Vol. C, Tables 4.2.6.8 and 6.1.1.4
;
    N N 0.0061 0.0033
; International Tables
Vol. C, Tables 4.2.6.8 and 6.1.1.4
;
    O O 0.0106 0.0106
; International Tables
Vol. C, Tables 4.2.6.8 and 6.1.1.4
;
    S S 0.1246 0.1246
; International Tables
Vol. C, Tables 4.2.6.8 and 6.1.1.4
;
_computing_data_collection     'CrystalClear (Rigaku/MSC, 2005)'
_computing_cell_refinement     'CrystalClear  (Rigaku/MSC, 2005)'
_computing_data_reduction     'CrystalClear  (Rigaku/MSC, 2005)'
_computing_structure_solution     'SHELXS97 (Sheldrick, 2008)'
_computing_structure_refinement     'SHELXL97 (Sheldrick, 2008)'
_computing_molecular_graphics     'SHELXTL (Sheldrick, 2008)'
_computing_publication_material     'SHELXTL (Sheldrick, 2008)'
loop_
    _atom_site_type_symbol
    _atom_site_label
    _atom_site_fract_x
    _atom_site_fract_y
    _atom_site_fract_z
    _atom_site_U_iso_or_equiv
    _atom_site_adp_type
    _atom_site_calc_flag
    _atom_site_refinement_flags
    _atom_site_occupancy
    _atom_site_symmetry_multiplicity
    _atom_site_disorder_assembly
    _atom_site_disorder_group
    S S1 0.02806(4) 0.24483(3) 0.15884(3) 0.02334(9) Uani d . 1 1 . .
    O O1 0.13544(9) 0.55093(8) 0.09394(7) 0.0220(2) Uani d . 1 1 . .
    O O2 0.60961(13) -0.14734(11) 0.22384(10) 0.0532(3) Uani d . 1 1 . .
    O O3 0.68162(11) -0.25204(9) 0.38191(9) 0.0387(3) Uani d . 1 1 . .
    N N1 -0.10804(11) 0.39532(8) 0.28523(8) 0.0151(2) Uani d . 1 1 . .
    N N2 -0.13256(11) 0.41445(9) 0.39629(8) 0.0179(2) Uani d . 1 1 . .
    N N3 0.00696(11) 0.25532(8) 0.38914(9) 0.0164(2) Uani d . 1 1 . .
    N N4 0.08649(11) 0.15773(9) 0.44203(9) 0.0196(2) Uani d . 1 1 . .
    N N5 0.59545(13) -0.18126(11) 0.33417(11) 0.0313(3) Uani d . 1 1 . .
    C C1 -0.02269(13) 0.29884(10) 0.27574(10) 0.0167(2) Uani d . 1 1 . .
    C C2 -0.06308(13) 0.32779(11) 0.45797(11) 0.0181(2) Uani d . 1 1 . .
    C C3 -0.17203(13) 0.47954(10) 0.19116(10) 0.0157(2) Uani d . 1 1 . .
    H H3 -0.1289 0.4604 0.1133 0.019 Uiso calc R 1 1 . .
    C C4 -0.12191(13) 0.60715(10) 0.16885(10) 0.0176(3) Uani d . 1 1 . .
    H H4A -0.1706 0.6630 0.1094 0.021 Uiso calc R 1 1 . .
    H H4B -0.1595 0.6258 0.2465 0.021 Uiso calc R 1 1 . .
    C C5 0.05068(13) 0.62844(11) 0.12070(10) 0.0177(3) Uani d . 1 1 . .
    C C6 0.11439(14) 0.74641(11) 0.10917(10) 0.0204(3) Uani d . 1 1 . .
    C C7 0.27293(16) 0.75992(13) 0.08526(12) 0.0291(3) Uani d . 1 1 . .
    H H7 0.3383 0.6955 0.0748 0.035 Uiso calc R 1 1 . .
    C C8 0.33498(18) 0.86764(14) 0.07670(13) 0.0394(4) Uani d . 1 1 . .
    H H8 0.4428 0.8769 0.0607 0.047 Uiso calc R 1 1 . .
    C C9 0.23910(19) 0.96179(13) 0.09158(13) 0.0386(4) Uani d . 1 1 . .
    H H9 0.2818 1.0358 0.0845 0.046 Uiso calc R 1 1 . .
    C C10 0.08236(18) 0.94858(12) 0.11653(12) 0.0326(3) Uani d . 1 1 . .
    H H10 0.0174 1.0130 0.1278 0.039 Uiso calc R 1 1 . .
    C C11 0.01941(16) 0.84130(11) 0.12527(11) 0.0251(3) Uani d . 1 1 . .
    H H11 -0.0886 0.8325 0.1423 0.030 Uiso calc R 1 1 . .
    C C12 -0.34582(13) 0.46533(10) 0.22760(10) 0.0164(2) Uani d . 1 1 . .
    C C13 -0.43887(14) 0.49889(11) 0.32564(11) 0.0207(3) Uani d . 1 1 . .
    H H13 -0.3932 0.5289 0.3723 0.025 Uiso calc R 1 1 . .
    C C14 -0.59773(14) 0.48880(11) 0.35547(11) 0.0237(3) Uani d . 1 1 . .
    H H14 -0.6601 0.5114 0.4227 0.028 Uiso calc R 1 1 . .
    C C15 -0.66556(14) 0.44607(12) 0.28775(11) 0.0255(3) Uani d . 1 1 . .
    H H15 -0.7743 0.4401 0.3078 0.031 Uiso calc R 1 1 . .
    C C16 -0.57461(15) 0.41212(12) 0.19071(12) 0.0278(3) Uani d . 1 1 . .
    H H16 -0.6209 0.3825 0.1442 0.033 Uiso calc R 1 1 . .
    C C17 -0.41507(14) 0.42135(11) 0.16104(11) 0.0228(3) Uani d . 1 1 . .
    H H17 -0.3531 0.3973 0.0946 0.027 Uiso calc R 1 1 . .
    C C18 0.17967(14) 0.10503(11) 0.37509(11) 0.0234(3) Uani d . 1 1 . .
    H H18 0.1924 0.1295 0.2895 0.028 Uiso calc R 1 1 . .
    C C19 0.26734(14) 0.00548(11) 0.43263(11) 0.0208(3) Uani d . 1 1 . .
    C C20 0.38127(14) -0.04456(12) 0.35914(12) 0.0244(3) Uani d . 1 1 . .
    H H20 0.3982 -0.0181 0.2730 0.029 Uiso calc R 1 1 . .
    C C21 0.46964(14) -0.13341(11) 0.41314(12) 0.0229(3) Uani d . 1 1 . .
    C C22 0.44816(14) -0.17667(11) 0.53782(12) 0.0236(3) Uani d . 1 1 . .
    H H22 0.5108 -0.2379 0.5724 0.028 Uiso calc R 1 1 . .
    C C23 0.33234(15) -0.12806(11) 0.61123(12) 0.0249(3) Uani d . 1 1 . .
    H H23 0.3142 -0.1568 0.6975 0.030 Uiso calc R 1 1 . .
    C C24 0.24284(14) -0.03785(11) 0.55959(11) 0.0228(3) Uani d . 1 1 . .
    H H24 0.1641 -0.0051 0.6108 0.027 Uiso calc R 1 1 . .
    C C25 -0.05494(15) 0.30789(12) 0.58367(11) 0.0268(3) Uani d . 1 1 . .
    H H25A -0.1045 0.3738 0.6121 0.040 Uiso calc R 1 1 . .
    H H25B 0.0529 0.3048 0.5838 0.040 Uiso calc R 1 1 . .
    H H25C -0.1078 0.2319 0.6383 0.040 Uiso calc R 1 1 . .
loop_
    _atom_site_aniso_label
    _atom_site_aniso_U_11
    _atom_site_aniso_U_22
    _atom_site_aniso_U_33
    _atom_site_aniso_U_12
    _atom_site_aniso_U_13
    _atom_site_aniso_U_23
    S1 0.03061(18) 0.02282(18) 0.02119(17) 0.01031(13) -0.01063(14) -0.01219(14)
    O1 0.0183(4) 0.0238(5) 0.0240(5) 0.0038(3) -0.0054(4) -0.0089(4)
    O2 0.0497(7) 0.0763(9) 0.0373(6) 0.0366(6) -0.0175(5) -0.0258(6)
    O3 0.0318(6) 0.0383(6) 0.0484(6) 0.0215(5) -0.0167(5) -0.0164(5)
    N1 0.0162(5) 0.0169(5) 0.0133(5) 0.0032(4) -0.0047(4) -0.0063(4)
    N2 0.0187(5) 0.0214(5) 0.0154(5) 0.0043(4) -0.0063(4) -0.0078(4)
    N3 0.0170(5) 0.0156(5) 0.0175(5) 0.0048(4) -0.0072(4) -0.0053(4)
    N4 0.0190(5) 0.0164(5) 0.0241(5) 0.0052(4) -0.0110(4) -0.0040(4)
    N5 0.0257(6) 0.0334(7) 0.0388(7) 0.0122(5) -0.0128(5) -0.0160(6)
    C1 0.0159(6) 0.0157(6) 0.0179(6) 0.0013(4) -0.0055(5) -0.0043(5)
    C2 0.0160(6) 0.0206(6) 0.0186(6) 0.0029(5) -0.0051(5) -0.0078(5)
    C3 0.0162(6) 0.0178(6) 0.0137(6) 0.0040(4) -0.0059(5) -0.0049(5)
    C4 0.0182(6) 0.0174(6) 0.0163(6) 0.0040(5) -0.0047(5) -0.0052(5)
    C5 0.0201(6) 0.0204(6) 0.0124(6) 0.0014(5) -0.0062(5) -0.0035(5)
    C6 0.0259(7) 0.0223(6) 0.0132(6) -0.0024(5) -0.0068(5) -0.0043(5)
    C7 0.0267(7) 0.0344(8) 0.0279(7) -0.0040(6) -0.0062(6) -0.0125(6)
    C8 0.0338(8) 0.0462(10) 0.0393(9) -0.0160(7) -0.0080(7) -0.0136(7)
    C9 0.0554(10) 0.0269(8) 0.0357(8) -0.0141(7) -0.0163(7) -0.0070(7)
    C10 0.0503(9) 0.0218(7) 0.0277(7) -0.0012(6) -0.0167(7) -0.0052(6)
    C11 0.0330(7) 0.0209(7) 0.0220(7) 0.0007(5) -0.0110(6) -0.0050(5)
    C12 0.0165(6) 0.0144(6) 0.0172(6) 0.0031(4) -0.0065(5) -0.0025(5)
    C13 0.0198(6) 0.0227(6) 0.0212(6) 0.0040(5) -0.0075(5) -0.0082(5)
    C14 0.0192(6) 0.0260(7) 0.0223(7) 0.0061(5) -0.0034(5) -0.0063(6)
    C15 0.0155(6) 0.0282(7) 0.0287(7) 0.0017(5) -0.0071(5) -0.0033(6)
    C16 0.0244(7) 0.0333(8) 0.0301(7) -0.0019(6) -0.0128(6) -0.0111(6)
    C17 0.0220(6) 0.0259(7) 0.0221(6) 0.0015(5) -0.0068(5) -0.0096(6)
    C18 0.0233(7) 0.0250(7) 0.0223(7) 0.0071(5) -0.0092(5) -0.0072(6)
    C19 0.0194(6) 0.0179(6) 0.0273(7) 0.0037(5) -0.0103(5) -0.0076(5)
    C20 0.0231(7) 0.0271(7) 0.0259(7) 0.0067(5) -0.0108(5) -0.0103(6)
    C21 0.0195(6) 0.0205(6) 0.0320(7) 0.0049(5) -0.0091(5) -0.0122(6)
    C22 0.0201(6) 0.0161(6) 0.0346(7) 0.0027(5) -0.0125(5) -0.0044(6)
    C23 0.0241(7) 0.0216(7) 0.0256(7) 0.0006(5) -0.0086(5) -0.0019(6)
    C24 0.0205(6) 0.0202(6) 0.0273(7) 0.0029(5) -0.0071(5) -0.0076(6)
    C25 0.0315(7) 0.0312(7) 0.0220(7) 0.0127(6) -0.0133(6) -0.0117(6)
_geom_special_details
;
All e.s.d.'s (except the e.s.d. in the dihedral angle between two l.s. planes)
are estimated using the full covariance matrix. The cell e.s.d.'s are taken
into account individually in the estimation of e.s.d.'s in distances, angles
and torsion angles; correlations between e.s.d.'s in cell parameters are only
used when they are defined by crystal symmetry. An approximate (isotropic)
treatment of cell e.s.d.'s is used for estimating e.s.d.'s involving l.s.
planes.
;
loop_
    _geom_bond_atom_site_label_1
    _geom_bond_atom_site_label_2
    _geom_bond_site_symmetry_2
    _geom_bond_distance
    _geom_bond_publ_flag
    S1 C1 . 1.6656(12) ?
    O1 C5 . 1.2176(14) ?
    O2 N5 . 1.2278(14) ?
    O3 N5 . 1.2244(14) ?
    N1 C1 . 1.3488(14) ?
    N1 N2 . 1.3828(12) ?
    N1 C3 . 1.4765(14) ?
    N2 C2 . 1.2975(15) ?
    N3 C2 . 1.3802(14) ?
    N3 N4 . 1.3881(13) ?
    N3 C1 . 1.3944(14) ?
    N4 C18 . 1.2694(14) ?
    N5 C21 . 1.4697(16) ?
    C2 C25 . 1.4801(16) ?
    C3 C12 . 1.5187(15) ?
    C3 C4 . 1.5202(16) ?
    C3 H3 . 1.0000 ?
    C4 C5 . 1.5152(15) ?
    C4 H4A . 0.9900 ?
    C4 H4B . 0.9900 ?
    C5 C6 . 1.4955(17) ?
    C6 C11 . 1.3944(17) ?
    C6 C7 . 1.3963(17) ?
    C7 C8 . 1.3890(19) ?
    C7 H7 . 0.9500 ?
    C8 C9 . 1.388(2) ?
    C8 H8 . 0.9500 ?
    C9 C10 . 1.378(2) ?
    C9 H9 . 0.9500 ?
    C10 C11 . 1.3870(18) ?
    C10 H10 . 0.9500 ?
    C11 H11 . 0.9500 ?
    C12 C17 . 1.3878(17) ?
    C12 C13 . 1.3952(16) ?
    C13 C14 . 1.3880(17) ?
    C13 H13 . 0.9500 ?
    C14 C15 . 1.3824(18) ?
    C14 H14 . 0.9500 ?
    C15 C16 . 1.3820(17) ?
    C15 H15 . 0.9500 ?
    C16 C17 . 1.3933(17) ?
    C16 H16 . 0.9500 ?
    C17 H17 . 0.9500 ?
    C18 C19 . 1.4676(16) ?
    C18 H18 . 0.9500 ?
    C19 C20 . 1.3884(17) ?
    C19 C24 . 1.4010(17) ?
    C20 C21 . 1.3815(17) ?
    C20 H20 . 0.9500 ?
    C21 C22 . 1.3793(17) ?
    C22 C23 . 1.3875(17) ?
    C22 H22 . 0.9500 ?
    C23 C24 . 1.3866(17) ?
    C23 H23 . 0.9500 ?
    C24 H24 . 0.9500 ?
    C25 H25A . 0.9800 ?
    C25 H25B . 0.9800 ?
    C25 H25C . 0.9800 ?
loop_
    _geom_angle_atom_site_label_1
    _geom_angle_atom_site_label_2
    _geom_angle_atom_site_label_3
    _geom_angle_site_symmetry_1
    _geom_angle_site_symmetry_3
    _geom_angle
    _geom_angle_publ_flag
    C1 N1 N2 . . 113.68(9) ?
    C1 N1 C3 . . 127.18(10) ?
    N2 N1 C3 . . 119.13(9) ?
    C2 N2 N1 . . 104.77(9) ?
    C2 N3 N4 . . 117.92(9) ?
    C2 N3 C1 . . 108.76(9) ?
    N4 N3 C1 . . 133.31(9) ?
    C18 N4 N3 . . 119.73(10) ?
    O3 N5 O2 . . 123.47(11) ?
    O3 N5 C21 . . 118.13(11) ?
    O2 N5 C21 . . 118.39(11) ?
    N1 C1 N3 . . 102.22(9) ?
    N1 C1 S1 . . 128.11(9) ?
    N3 C1 S1 . . 129.64(9) ?
    N2 C2 N3 . . 110.56(10) ?
    N2 C2 C25 . . 126.08(11) ?
    N3 C2 C25 . . 123.34(10) ?
    N1 C3 C12 . . 110.99(9) ?
    N1 C3 C4 . . 109.66(9) ?
    C12 C3 C4 . . 111.73(9) ?
    N1 C3 H3 . . 108.1 ?
    C12 C3 H3 . . 108.1 ?
    C4 C3 H3 . . 108.1 ?
    C5 C4 C3 . . 113.55(10) ?
    C5 C4 H4A . . 108.9 ?
    C3 C4 H4A . . 108.9 ?
    C5 C4 H4B . . 108.9 ?
    C3 C4 H4B . . 108.9 ?
    H4A C4 H4B . . 107.7 ?
    O1 C5 C6 . . 120.86(11) ?
    O1 C5 C4 . . 120.93(11) ?
    C6 C5 C4 . . 118.20(10) ?
    C11 C6 C7 . . 119.51(12) ?
    C11 C6 C5 . . 121.74(11) ?
    C7 C6 C5 . . 118.72(11) ?
    C8 C7 C6 . . 119.97(14) ?
    C8 C7 H7 . . 120.0 ?
    C6 C7 H7 . . 120.0 ?
    C9 C8 C7 . . 119.85(14) ?
    C9 C8 H8 . . 120.1 ?
    C7 C8 H8 . . 120.1 ?
    C10 C9 C8 . . 120.45(13) ?
    C10 C9 H9 . . 119.8 ?
    C8 C9 H9 . . 119.8 ?
    C9 C10 C11 . . 120.07(14) ?
    C9 C10 H10 . . 120.0 ?
    C11 C10 H10 . . 120.0 ?
    C10 C11 C6 . . 120.13(13) ?
    C10 C11 H11 . . 119.9 ?
    C6 C11 H11 . . 119.9 ?
    C17 C12 C13 . . 118.78(11) ?
    C17 C12 C3 . . 120.07(10) ?
    C13 C12 C3 . . 121.13(10) ?
    C14 C13 C12 . . 120.45(12) ?
    C14 C13 H13 . . 119.8 ?
    C12 C13 H13 . . 119.8 ?
    C15 C14 C13 . . 120.29(12) ?
    C15 C14 H14 . . 119.9 ?
    C13 C14 H14 . . 119.9 ?
    C16 C15 C14 . . 119.79(12) ?
    C16 C15 H15 . . 120.1 ?
    C14 C15 H15 . . 120.1 ?
    C15 C16 C17 . . 120.06(12) ?
    C15 C16 H16 . . 120.0 ?
    C17 C16 H16 . . 120.0 ?
    C12 C17 C16 . . 120.62(12) ?
    C12 C17 H17 . . 119.7 ?
    C16 C17 H17 . . 119.7 ?
    N4 C18 C19 . . 118.61(11) ?
    N4 C18 H18 . . 120.7 ?
    C19 C18 H18 . . 120.7 ?
    C20 C19 C24 . . 118.98(11) ?
    C20 C19 C18 . . 119.20(11) ?
    C24 C19 C18 . . 121.78(11) ?
    C21 C20 C19 . . 119.02(12) ?
    C21 C20 H20 . . 120.5 ?
    C19 C20 H20 . . 120.5 ?
    C22 C21 C20 . . 122.89(11) ?
    C22 C21 N5 . . 118.42(11) ?
    C20 C21 N5 . . 118.66(11) ?
    C21 C22 C23 . . 117.96(11) ?
    C21 C22 H22 . . 121.0 ?
    C23 C22 H22 . . 121.0 ?
    C24 C23 C22 . . 120.48(12) ?
    C24 C23 H23 . . 119.8 ?
    C22 C23 H23 . . 119.8 ?
    C23 C24 C19 . . 120.66(11) ?
    C23 C24 H24 . . 119.7 ?
    C19 C24 H24 . . 119.7 ?
    C2 C25 H25A . . 109.5 ?
    C2 C25 H25B . . 109.5 ?
    H25A C25 H25B . . 109.5 ?
    C2 C25 H25C . . 109.5 ?
    H25A C25 H25C . . 109.5 ?
    H25B C25 H25C . . 109.5 ?
loop_
    _geom_torsion_atom_site_label_1
    _geom_torsion_atom_site_label_2
    _geom_torsion_atom_site_label_3
    _geom_torsion_atom_site_label_4
    _geom_torsion_site_symmetry_1
    _geom_torsion_site_symmetry_2
    _geom_torsion_site_symmetry_3
    _geom_torsion_site_symmetry_4
    _geom_torsion
    _geom_torsion_publ_flag
    C1 N1 N2 C2 . . . . -0.75(13) ?
    C3 N1 N2 C2 . . . . -179.67(10) ?
    C2 N3 N4 C18 . . . . -164.43(11) ?
    C1 N3 N4 C18 . . . . 16.93(19) ?
    N2 N1 C1 N3 . . . . 0.20(12) ?
    C3 N1 C1 N3 . . . . 179.01(10) ?
    N2 N1 C1 S1 . . . . 178.48(9) ?
    C3 N1 C1 S1 . . . . -2.70(18) ?
    C2 N3 C1 N1 . . . . 0.41(12) ?
    N4 N3 C1 N1 . . . . 179.13(11) ?
    C2 N3 C1 S1 . . . . -177.84(10) ?
    N4 N3 C1 S1 . . . . 0.88(19) ?
    N1 N2 C2 N3 . . . . 0.99(13) ?
    N1 N2 C2 C25 . . . . 179.86(11) ?
    N4 N3 C2 N2 . . . . -179.87(10) ?
    C1 N3 C2 N2 . . . . -0.92(13) ?
    N4 N3 C2 C25 . . . . 1.22(17) ?
    C1 N3 C2 C25 . . . . -179.83(11) ?
    C1 N1 C3 C12 . . . . 110.32(12) ?
    N2 N1 C3 C12 . . . . -70.93(12) ?
    C1 N1 C3 C4 . . . . -125.75(12) ?
    N2 N1 C3 C4 . . . . 53.00(13) ?
    N1 C3 C4 C5 . . . . 61.96(12) ?
    C12 C3 C4 C5 . . . . -174.54(9) ?
    C3 C4 C5 O1 . . . . 5.85(15) ?
    C3 C4 C5 C6 . . . . -173.01(9) ?
    O1 C5 C6 C11 . . . . 172.26(11) ?
    C4 C5 C6 C11 . . . . -8.89(16) ?
    O1 C5 C6 C7 . . . . -9.69(17) ?
    C4 C5 C6 C7 . . . . 169.17(10) ?
    C11 C6 C7 C8 . . . . -0.52(19) ?
    C5 C6 C7 C8 . . . . -178.62(11) ?
    C6 C7 C8 C9 . . . . -0.2(2) ?
    C7 C8 C9 C10 . . . . 0.9(2) ?
    C8 C9 C10 C11 . . . . -0.9(2) ?
    C9 C10 C11 C6 . . . . 0.17(19) ?
    C7 C6 C11 C10 . . . . 0.54(18) ?
    C5 C6 C11 C10 . . . . 178.58(11) ?
    N1 C3 C12 C17 . . . . -113.03(12) ?
    C4 C3 C12 C17 . . . . 124.22(12) ?
    N1 C3 C12 C13 . . . . 68.72(13) ?
    C4 C3 C12 C13 . . . . -54.02(14) ?
    C17 C12 C13 C14 . . . . -0.26(17) ?
    C3 C12 C13 C14 . . . . 178.01(10) ?
    C12 C13 C14 C15 . . . . -0.43(18) ?
    C13 C14 C15 C16 . . . . 0.66(19) ?
    C14 C15 C16 C17 . . . . -0.21(19) ?
    C13 C12 C17 C16 . . . . 0.71(18) ?
    C3 C12 C17 C16 . . . . -177.57(11) ?
    C15 C16 C17 C12 . . . . -0.48(19) ?
    N3 N4 C18 C19 . . . . 177.32(10) ?
    N4 C18 C19 C20 . . . . -173.19(12) ?
    N4 C18 C19 C24 . . . . 4.59(18) ?
    C24 C19 C20 C21 . . . . -1.64(19) ?
    C18 C19 C20 C21 . . . . 176.20(12) ?
    C19 C20 C21 C22 . . . . 1.2(2) ?
    C19 C20 C21 N5 . . . . -176.71(11) ?
    O3 N5 C21 C22 . . . . -4.44(18) ?
    O2 N5 C21 C22 . . . . 176.29(13) ?
    O3 N5 C21 C20 . . . . 173.56(12) ?
    O2 N5 C21 C20 . . . . -5.71(19) ?
    C20 C21 C22 C23 . . . . 0.00(19) ?
    N5 C21 C22 C23 . . . . 177.90(11) ?
    C21 C22 C23 C24 . . . . -0.70(19) ?
    C22 C23 C24 C19 . . . . 0.22(19) ?
    C20 C19 C24 C23 . . . . 0.97(18) ?
    C18 C19 C24 C23 . . . . -176.82(12) ?
loop_
    _geom_hbond_atom_site_label_D
    _geom_hbond_atom_site_label_H
    _geom_hbond_atom_site_label_A
    _geom_hbond_site_symmetry_A
    _geom_hbond_distance_DH
    _geom_hbond_distance_HA
    _geom_hbond_distance_DA
    _geom_hbond_angle_DHA
    _geom_hbond_publ_flag
    C3 H3 O1 2_565 1.00 2.57 3.4922(15) 154 yes
    C4 H4B O3 1_465 0.99 2.59 3.5002(16) 153 yes
    C17 H17 O1 2_565 0.95 2.47 3.3076(15) 147 yes
    C25 H25B O3 2_656 0.98 2.57 3.5310(18) 168 yes
