# Supplementary material for: 3-[3-Methyl-4-(3-nitro­benzyl­idene­amino)-5-sulfanyl­idene-4,5-dihydro-1H-1,2,4-triazol-1-yl]-1,3-diphenyl­propan-1-one
Source: Acta Crystallogr Sect E Struct Rep Online. 2011 Aug 27;67(Pt 9):o2482. doi: 10.1107/S1600536811033587 (PMC3200841; doi:10.1107/S1600536811033587)
Supplement: Supplementary file 2 [file e-67-o2482-Isup2.hkl]

# 
# h,k,l, Fc-squared, Fo-squared, sigma(Fo-squared) and status flag 
# 
data_I
_shelx_title ' shelx in P-1' 
_shelx_refln_list_code          4 
_shelx_F_calc_maximum      123.70 
_exptl_crystal_F_000       492.00 
_reflns_d_resolution_high  0.7603 
 
loop_ 
 _symmetry_equiv_pos_as_xyz 
 'x, y, z' 
 '-x, -y, -z' 
 
_cell_length_a     9.0991 
_cell_length_b    11.8026 
_cell_length_c    12.0649 
_cell_angle_alpha  70.920 
_cell_angle_beta   73.042 
_cell_angle_gamma  85.883 
 
_shelx_F_squared_multiplier     1.000 
 
loop_ 
 _refln_index_h 
 _refln_index_k 
 _refln_index_l 
 _refln_F_squared_calc 
 _refln_F_squared_meas 
 _refln_F_squared_sigma 
 _refln_observed_status 
   1   0   0     2754.40     2893.96     34.63 o 
   2   0   0     3151.44     3328.20     66.22 o 
   3   0   0     2530.65     2637.25     97.64 o 
   4   0   0     1048.80     1095.47     21.51 o 
   5   0   0       71.31       65.90      4.86 o 
   6   0   0        5.08       10.25      4.95 o 
   7   0   0      276.05      262.06      9.90 o 
   8   0   0       15.68       19.68      3.80 o 
   9   0   0       66.10       49.55      5.69 o 
  10   0   0       26.09       24.10      6.02 o 
  11   0   0       18.88       27.30      5.68 o 
 -11   1   0      221.07      236.02     13.31 o 
 -10   1   0       63.83       67.74      6.00 o 
  -9   1   0      144.02      123.77      8.13 o 
  -8   1   0      242.01      224.98      9.79 o 
  -7   1   0      128.41      126.07      9.78 o 
  -6   1   0      101.21       90.28      5.32 o 
  -5   1   0        1.20        8.39      3.23 o 
  -4   1   0     1275.97     1352.61     33.00 o 
  -3   1   0      239.68      203.45      3.45 o 
  -2   1   0     2785.22     2867.94     63.32 o 
  -1   1   0     1610.65     1680.92     14.75 o 
   0   1   0      548.90      573.19      4.30 o 
   1   1   0        0.53        5.30      1.68 o 
   2   1   0       39.31       36.94      2.49 o 
   3   1   0      662.45      689.73      6.08 o 
   4   1   0     2755.44     3377.40    152.52 o 
   5   1   0       85.02       80.25      4.47 o 
   6   1   0      541.62      568.05     14.64 o 
   7   1   0      292.00      268.54     10.03 o 
   8   1   0       41.60       53.40      4.59 o 
   9   1   0        0.01        0.40      2.44 o 
  10   1   0        0.53        2.68      4.20 o 
  11   1   0       27.79       24.86      9.38 o 
 -11   2   0        0.91        0.60      2.03 o 
 -10   2   0      120.72      132.72      9.31 o 
  -9   2   0       52.94       51.44      5.03 o 
  -8   2   0      291.47      302.61     13.38 o 
  -7   2   0      175.22      184.32      9.51 o 
  -6   2   0        9.66       12.06      6.27 o 
  -5   2   0       17.62       12.87      2.86 o 
  -4   2   0     1244.62     1292.57     23.80 o 
  -3   2   0      242.48      246.37      3.94 o 
  -2   2   0      170.76      141.07      2.37 o 
  -1   2   0     2854.26     3128.07     19.61 o 
   0   2   0       39.17       39.14      0.96 o 
   1   2   0     5942.67     6461.56     25.60 o 
   2   2   0    15300.80    18125.65    789.70 o 
   3   2   0     7613.32     8320.15     64.21 o 
   4   2   0     2032.01     2218.04     41.01 o 
   5   2   0        2.52        8.27      4.50 o 
   6   2   0      560.85      611.02     15.90 o 
   7   2   0       42.05       44.16      4.23 o 
   8   2   0       85.18       61.06      5.24 o 
   9   2   0       19.85       14.97     10.90 o 
  10   2   0        5.16        4.27      5.87 o 
  11   2   0        7.05        6.62     10.78 o 
 -11   3   0       52.06       55.42      5.83 o 
 -10   3   0      211.84      219.40     13.19 o 
  -9   3   0      439.21      441.38     15.50 o 
  -8   3   0        4.40        2.53      1.40 o 
  -7   3   0      375.82      355.86     11.89 o 
  -6   3   0      368.65      329.69     10.52 o 
  -5   3   0      199.77      165.47      8.34 o 
  -4   3   0       78.54       85.42      4.43 o 
  -3   3   0      337.99      292.33      5.82 o 
  -2   3   0      350.87      316.42      4.57 o 
  -1   3   0     1070.92     1052.82      6.73 o 
   0   3   0     2152.07     2373.36     13.69 o 
   1   3   0     9992.64    10812.64     62.48 o 
   2   3   0       69.40       82.04      2.11 o 
   3   3   0      705.63      639.35      6.59 o 
   4   3   0     2240.96     2302.22     39.77 o 
   5   3   0       75.45       72.79      4.83 o 
   6   3   0       44.80       47.89      4.91 o 
   7   3   0        2.71        3.87      2.71 o 
   8   3   0      113.51      106.42      8.07 o 
   9   3   0        6.72       13.69      5.59 o 
  10   3   0       49.46       45.72      5.02 o 
  11   3   0        0.01        1.08      2.72 o 
 -11   4   0        3.66        3.52      5.19 o 
 -10   4   0        0.53       -0.12      2.83 o 
  -9   4   0       24.99       25.05      6.18 o 
  -8   4   0       38.27       34.01      4.70 o 
  -7   4   0      550.98      517.74     18.61 o 
  -6   4   0      265.32      256.67      8.89 o 
  -5   4   0       68.96       56.65      4.95 o 
  -4   4   0      258.35      233.33      8.51 o 
  -3   4   0      268.88      263.63      7.39 o 
  -2   4   0       46.13       29.43      1.69 o 
  -1   4   0       21.82       19.28      1.09 o 
   0   4   0      561.05      580.85     10.35 o 
   1   4   0      580.41      548.24      7.31 o 
   2   4   0      466.76      483.47      5.25 o 
   3   4   0     1738.90     1748.44     33.41 o 
   4   4   0     2517.58     2712.65     22.71 o 
   5   4   0     1343.66     1370.00     28.01 o 
   6   4   0      685.13      696.12     18.39 o 
   7   4   0       33.26       33.31      3.93 o 
   8   4   0       65.26       66.40      6.16 o 
   9   4   0       57.28       55.34      5.76 o 
  10   4   0        2.91        2.36      2.05 o 
 -10   5   0      207.08      210.23     11.92 o 
  -9   5   0      125.41      118.82      7.15 o 
  -8   5   0      299.10      301.20     15.38 o 
  -7   5   0     2978.64     3004.24     49.40 o 
  -6   5   0       77.55       86.12      6.91 o 
  -5   5   0      155.88      138.56      7.34 o 
  -4   5   0      495.65      458.66     10.77 o 
  -3   5   0      185.97      191.02      6.04 o 
  -2   5   0      598.25      695.93     32.36 o 
  -1   5   0      430.90      459.14      7.12 o 
   0   5   0      208.72      208.56      4.24 o 
   1   5   0      734.20      779.67      9.09 o 
   2   5   0      407.91      444.43      6.28 o 
   3   5   0      101.99      100.46      4.43 o 
   4   5   0      961.79      952.71     18.56 o 
   5   5   0      662.63      648.90     19.14 o 
   6   5   0      932.06      946.02     23.21 o 
   7   5   0      597.40      647.05     20.94 o 
   8   5   0       81.31       71.64      6.01 o 
   9   5   0        0.36        1.29      1.68 o 
  10   5   0       38.31       45.25      6.53 o 
 -10   6   0        3.76        4.40      3.66 o 
  -9   6   0       18.92       17.20      5.10 o 
  -8   6   0       45.49       44.04      5.69 o 
  -7   6   0        4.01        3.91      2.57 o 
  -6   6   0      734.14      746.86     22.58 o 
  -5   6   0        4.80        6.52      3.52 o 
  -4   6   0        1.06        2.41      1.55 o 
  -3   6   0        0.60        2.66      1.57 o 
  -2   6   0        1.02        1.51      0.77 o 
  -1   6   0     1066.24     1071.28     11.55 o 
   0   6   0      134.36      119.99      4.08 o 
   1   6   0      675.38      702.84      7.87 o 
   2   6   0        2.13        4.31      2.18 o 
   3   6   0      127.02      126.71      6.15 o 
   4   6   0        0.46        0.37      2.04 o 
   5   6   0      231.57      211.84      9.54 o 
   6   6   0       36.15       42.89      8.04 o 
   7   6   0      673.64      690.74     29.41 o 
   8   6   0      181.93      168.16      9.15 o 
   9   6   0      204.87      210.62     12.96 o 
  10   6   0      123.74      132.57     10.95 o 
 -10   7   0       35.68       20.26     16.95 o 
  -9   7   0       38.81       37.28      5.28 o 
  -8   7   0       12.63        9.16      4.44 o 
  -7   7   0      392.24      397.50     17.69 o 
  -6   7   0      165.78      165.91      9.34 o 
  -5   7   0      319.63      315.83     10.67 o 
  -4   7   0      152.77      159.11      8.98 o 
  -3   7   0        6.04        8.11      2.15 o 
  -2   7   0      100.17       82.48      4.27 o 
  -1   7   0      290.62      299.44      6.35 o 
   0   7   0      793.58      827.75     12.88 o 
   1   7   0      225.80      225.51      4.95 o 
   2   7   0      134.97      141.83      6.48 o 
   3   7   0       81.96       81.77      4.16 o 
   4   7   0        9.37       10.52      5.73 o 
   5   7   0       19.85       19.22      3.44 o 
   6   7   0      468.16      466.76     16.36 o 
   7   7   0      369.58      372.24     18.39 o 
   8   7   0      147.17      157.11      9.84 o 
   9   7   0      330.50      355.04     16.79 o 
  -9   8   0       11.71        8.13      6.90 o 
  -8   8   0        0.01        2.21      2.98 o 
  -7   8   0       25.50       22.37      6.44 o 
  -6   8   0      107.94      109.66      6.92 o 
  -5   8   0       47.62       36.14      4.57 o 
  -4   8   0      291.55      321.82     15.51 o 
  -3   8   0      261.55      255.74      8.66 o 
  -2   8   0       10.08       10.41      1.54 o 
  -1   8   0       22.90       19.71      2.59 o 
   0   8   0      652.15      629.12     11.97 o 
   1   8   0      177.46      168.71      6.28 o 
   2   8   0        7.80        9.44      1.65 o 
   3   8   0      106.02      108.34      7.03 o 
   4   8   0       70.67       74.64      5.73 o 
   5   8   0       20.47       21.47      3.99 o 
   6   8   0      205.24      202.16     11.20 o 
   7   8   0       36.64       38.10      4.78 o 
   8   8   0        6.01        4.18      3.51 o 
   9   8   0       54.61       46.99      6.99 o 
  -9   9   0        8.59        6.00      4.18 o 
  -8   9   0       76.67       73.45      6.61 o 
  -7   9   0       16.38       11.76      6.02 o 
  -6   9   0      560.57      542.72     21.80 o 
  -5   9   0       38.65       38.32      5.95 o 
  -4   9   0      452.47      446.18     12.54 o 
  -3   9   0      254.76      264.14     13.56 o 
  -2   9   0       69.17       69.32      6.01 o 
  -1   9   0       62.12       60.43      3.68 o 
   0   9   0      170.44      166.19      7.77 o 
   1   9   0       50.72       46.50      2.49 o 
   2   9   0      428.82      411.15     35.01 o 
   3   9   0       42.25       52.21      4.61 o 
   4   9   0        6.33        9.83      2.57 o 
   5   9   0      148.17      143.90      7.39 o 
   6   9   0       55.38       51.97      4.65 o 
   7   9   0       36.17       40.98      5.08 o 
   8   9   0      155.91      147.67      9.88 o 
  -8  10   0       15.39        8.96      9.29 o 
  -7  10   0      280.47      314.88     15.61 o 
  -6  10   0       62.73       66.37      5.45 o 
  -5  10   0        0.26        0.48      1.23 o 
  -4  10   0       66.35       63.37      4.79 o 
  -3  10   0      631.50      647.08     25.14 o 
  -2  10   0        1.31        2.43      1.91 o 
  -1  10   0      377.39      378.33     14.27 o 
   0  10   0      433.00      443.83     11.65 o 
   1  10   0       32.00       25.70      3.06 o 
   2  10   0       83.68       70.81      4.50 o 
   3  10   0      269.20      259.07     10.98 o 
   4  10   0       30.96       30.50      5.50 o 
   5  10   0        3.88        2.32      2.21 o 
   6  10   0       79.84       90.59      6.17 o 
   7  10   0        4.22        6.20      6.56 o 
   8  10   0       46.14       47.86      6.58 o 
  -7  11   0      160.13      143.22     12.65 o 
  -6  11   0       23.25       32.00     12.92 o 
  -5  11   0       43.71       46.14      9.12 o 
  -4  11   0      214.02      224.58     13.65 o 
  -3  11   0       26.63       31.16      7.43 o 
  -2  11   0       40.09       38.57     19.66 o 
  -1  11   0       47.46       50.89     17.97 o 
   0  11   0      285.79      264.20     16.24 o 
   1  11   0       18.53       18.56     14.91 o 
   2  11   0       38.17       45.12      8.80 o 
   3  11   0        0.78        0.94      2.78 o 
   4  11   0      114.95      125.30     11.00 o 
   5  11   0       10.18        9.76     13.36 o 
   6  11   0      262.25      288.51     21.46 o 
   7  11   0      112.32      121.70     10.02 o 
  -6  12   0        6.63        7.24      7.76 o 
  -5  12   0        8.56        6.62      5.82 o 
  -4  12   0       89.33       84.33      8.42 o 
  -3  12   0        2.71        3.72      5.90 o 
  -2  12   0      211.70      205.50     13.96 o 
  -1  12   0      187.35      185.57     16.37 o 
   0  12   0      131.31      125.60      9.84 o 
   1  12   0        0.88        2.61      3.24 o 
   2  12   0      190.54      189.25     13.50 o 
   3  12   0       14.55       16.16     13.88 o 
   4  12   0        0.07        1.24      4.37 o 
   5  12   0       57.21       62.21      8.22 o 
   6  12   0       65.03       57.46      7.92 o 
  -5  13   0        0.39        0.50      2.60 o 
  -4  13   0       77.35       97.57     10.69 o 
  -3  13   0      196.21      203.52     16.20 o 
  -2  13   0        9.10        6.19      6.85 o 
  -1  13   0      353.78      358.32     23.09 o 
   0  13   0        9.70       10.28      8.87 o 
   1  13   0      112.55      112.59      9.53 o 
   2  13   0       38.73       45.78      6.98 o 
   3  13   0        3.56        1.17      2.91 o 
   4  13   0        7.25        4.61      6.83 o 
   5  13   0      103.52       98.36      9.48 o 
  -3  14   0       10.36        4.10      3.59 o 
  -2  14   0        1.30        0.95      2.84 o 
  -1  14   0       27.54       31.82      6.51 o 
   0  14   0      299.36      331.91     20.25 o 
   1  14   0      318.79      350.09     21.03 o 
   2  14   0        9.18       10.24      8.80 o 
   3  14   0       14.26        8.61     13.21 o 
  -1 -14   1       13.51        6.59      8.78 o 
   0 -14   1       10.22        7.81     12.22 o 
   1 -14   1       64.68       66.37      8.52 o 
   2 -14   1        3.64        2.23      5.22 o 
  -4 -13   1        3.24        1.75      3.61 o 
  -3 -13   1       36.94       33.83     12.64 o 
  -2 -13   1        7.75        5.49      6.66 o 
  -1 -13   1       42.57       50.94      7.31 o 
   0 -13   1      308.27      354.08     25.80 o 
   1 -13   1       46.94       50.17     41.56 o 
   2 -13   1      263.70      281.32     18.68 o 
   3 -13   1       35.20       37.99      9.82 o 
   4 -13   1       16.91       14.23     17.78 o 
   5 -13   1       72.32       80.94     12.84 o 
  -5 -12   1        9.08        5.57     11.53 o 
  -4 -12   1      145.78      156.82     13.09 o 
  -3 -12   1       14.67       14.86     14.22 o 
  -2 -12   1       13.99       15.39     13.44 o 
  -1 -12   1        8.92        9.11      5.67 o 
   0 -12   1       76.44       71.20      7.57 o 
   1 -12   1       62.25       67.28      7.73 o 
   2 -12   1       58.49       66.13      8.78 o 
   3 -12   1        0.76        2.01      3.90 o 
   4 -12   1        2.17        1.72      5.76 o 
   5 -12   1        0.14        1.45      4.59 o 
   6 -12   1       23.48       13.97     15.60 o 
  -6 -11   1        9.36        7.39     10.32 o 
  -5 -11   1       32.73       28.79      6.39 o 
  -4 -11   1      176.81      170.20     12.30 o 
  -3 -11   1       94.71      105.74      9.05 o 
  -2 -11   1        0.29        0.47      2.87 o 
  -1 -11   1        2.35        3.70      3.13 o 
   0 -11   1        9.89       10.43      6.80 o 
   1 -11   1        1.06        1.59      3.59 o 
   2 -11   1      211.53      221.33     16.03 o 
   3 -11   1       26.93       31.99      6.87 o 
   4 -11   1       69.45       73.49      7.41 o 
   5 -11   1       26.96       27.21      8.04 o 
   6 -11   1        2.54        5.07      5.06 o 
   7 -11   1      104.82      124.74     11.56 o 
  -7 -10   1       25.73       20.74     15.51 o 
  -6 -10   1       36.39       31.95      5.75 o 
  -5 -10   1       17.52       19.60     14.55 o 
  -4 -10   1      179.45      182.95     11.98 o 
  -3 -10   1      325.18      312.84     18.73 o 
  -2 -10   1      250.76      228.22     14.03 o 
  -1 -10   1      331.35      335.48     17.40 o 
   0 -10   1       82.64       78.88     11.65 o 
   1 -10   1       34.60       32.95      7.29 o 
   2 -10   1      528.15      521.60     25.51 o 
   3 -10   1      887.01      880.83     33.33 o 
   4 -10   1      212.62      208.31     12.67 o 
   5 -10   1       66.31       60.26      4.66 o 
   6 -10   1       20.37       18.70     13.58 o 
   7 -10   1       13.18       11.51     10.66 o 
   8 -10   1        9.98        9.77     10.57 o 
  -8  -9   1        4.73        2.21      4.03 o 
  -7  -9   1        1.83        1.80      1.94 o 
  -6  -9   1       45.48       44.16      5.21 o 
  -5  -9   1       15.24       15.00      5.38 o 
  -4  -9   1        5.18        6.24      5.01 o 
  -3  -9   1      125.04      126.12      7.07 o 
  -2  -9   1      367.38      368.19     14.03 o 
  -1  -9   1      384.12      360.68     13.30 o 
   0  -9   1        2.07        0.90      0.82 o 
   1  -9   1      253.22      235.12      9.32 o 
   2  -9   1       42.45       40.89      3.10 o 
   3  -9   1        1.62        1.54      1.03 o 
   4  -9   1        2.53        4.68      3.02 o 
   5  -9   1      244.41      249.39     12.35 o 
   6  -9   1      406.82      397.14     18.48 o 
   7  -9   1        9.82        8.58      5.84 o 
   8  -9   1        6.20        3.14      2.90 o 
   9  -9   1       17.25       15.90      6.13 o 
  -8  -8   1       43.72       41.30      4.58 o 
  -7  -8   1       36.58       36.54      6.41 o 
  -6  -8   1       22.02       20.71      6.27 o 
  -5  -8   1      238.22      240.99     11.80 o 
  -4  -8   1      217.72      212.84      8.06 o 
  -3  -8   1       28.23       26.23      2.41 o 
  -2  -8   1      183.74      191.56      7.85 o 
  -1  -8   1       22.98       22.24      1.63 o 
   0  -8   1       22.20       21.65      1.31 o 
   1  -8   1      621.54      659.61     13.38 o 
   2  -8   1       72.51       70.48      3.53 o 
   3  -8   1       64.32       53.15      3.00 o 
   4  -8   1       80.16       58.93      4.89 o 
   5  -8   1      936.14      899.95     20.39 o 
   6  -8   1     1090.19     1092.28     41.17 o 
   7  -8   1       18.16       14.96      9.99 o 
   8  -8   1      188.44      185.91     11.88 o 
   9  -8   1        3.03        1.11      3.11 o 
  -9  -7   1       21.42       22.33     12.83 o 
  -8  -7   1       47.73       37.79      6.61 o 
  -7  -7   1        1.02        1.08      2.63 o 
  -6  -7   1       21.99       23.31      4.36 o 
  -5  -7   1      100.62       95.54      6.55 o 
  -4  -7   1      268.13      253.09      9.09 o 
  -3  -7   1        5.32        4.36      2.06 o 
  -2  -7   1       53.32       54.68      3.66 o 
  -1  -7   1      657.54      660.34     11.92 o 
   0  -7   1      572.72      579.95     11.21 o 
   1  -7   1      659.83      641.02     10.63 o 
   2  -7   1     1154.79     1163.52     19.48 o 
   3  -7   1       57.93       53.07      3.68 o 
   4  -7   1       37.67       33.42      3.23 o 
   5  -7   1        6.37        6.73      4.06 o 
   6  -7   1      168.47      165.14      8.89 o 
   7  -7   1       26.92       29.53      4.24 o 
   8  -7   1        1.59        2.12      2.18 o 
   9  -7   1        0.41        2.50      3.67 o 
  10  -7   1       40.97       39.70      4.91 o 
  -9  -6   1        0.04        0.32      3.03 o 
  -8  -6   1        0.01        0.58      1.96 o 
  -7  -6   1       22.08       27.62      5.95 o 
  -6  -6   1       75.89       71.45      6.98 o 
  -5  -6   1        8.74        7.49      3.75 o 
  -4  -6   1      211.71      225.37     12.49 o 
  -3  -6   1      373.87      348.29     11.40 o 
  -2  -6   1       76.54       65.09      3.66 o 
  -1  -6   1      274.99      280.71      7.59 o 
   0  -6   1     2211.46     2620.35     29.24 o 
   1  -6   1      301.23      307.81      3.91 o 
   2  -6   1       78.30       72.82      3.52 o 
   3  -6   1       10.88        8.12      1.80 o 
   4  -6   1      103.58      106.33      6.86 o 
   5  -6   1       38.31       46.72      4.11 o 
   6  -6   1      704.80      678.88     20.72 o 
   7  -6   1      105.05       96.36      6.12 o 
   8  -6   1      389.94      401.20     13.88 o 
   9  -6   1      164.95      173.07      8.55 o 
  10  -6   1      133.81      138.11     10.84 o 
 -10  -5   1       16.16       13.94      5.90 o 
  -9  -5   1        0.53        0.35      3.70 o 
  -8  -5   1       47.93       39.11      4.86 o 
  -7  -5   1      140.79      130.36      8.11 o 
  -6  -5   1        9.64        9.38      5.66 o 
  -5  -5   1      999.38     1030.31     27.36 o 
  -4  -5   1      273.43      243.72     10.82 o 
  -3  -5   1      365.77      352.69      7.65 o 
  -2  -5   1      754.81      780.74     10.77 o 
  -1  -5   1      565.47      579.36      5.90 o 
   0  -5   1     1944.75     2226.64     42.33 o 
   1  -5   1        1.81        3.45      1.26 o 
   2  -5   1     3489.91     3925.03     31.74 o 
   3  -5   1     1812.40     1856.15     24.79 o 
   4  -5   1      157.34      175.03      9.07 o 
   5  -5   1     1090.59     1134.02     24.65 o 
   6  -5   1      493.46      470.24     13.36 o 
   7  -5   1      195.31      198.59      9.28 o 
   8  -5   1        1.50        1.53      1.91 o 
   9  -5   1       21.29       21.23      5.64 o 
  10  -5   1        0.37        0.60      2.94 o 
 -10  -4   1       77.56       77.11      8.32 o 
  -9  -4   1        8.34       11.67      7.56 o 
  -8  -4   1       50.98       52.08      4.63 o 
  -7  -4   1       52.98       42.32      4.56 o 
  -6  -4   1       15.90       15.50      4.03 o 
  -5  -4   1        5.96       11.38      5.17 o 
  -4  -4   1      157.77      151.15      8.34 o 
  -3  -4   1      204.16      200.54      5.51 o 
  -2  -4   1      283.79      300.90      4.49 o 
  -1  -4   1     1164.02     1200.33     15.08 o 
   0  -4   1      296.42      316.14      4.46 o 
   1  -4   1      991.08     1059.52     26.70 o 
   2  -4   1        1.45        3.29      1.26 o 
   3  -4   1     1216.70     1271.75     36.31 o 
   4  -4   1       40.73       52.12      4.39 o 
   5  -4   1        3.80        5.25      2.33 o 
   6  -4   1      104.32       93.54      8.79 o 
   7  -4   1      254.09      239.86     12.54 o 
   8  -4   1        0.02        0.86      2.79 o 
   9  -4   1      215.39      201.11     12.28 o 
  10  -4   1       65.13       64.19      6.63 o 
  11  -4   1      154.46      159.89      9.00 o 
 -10  -3   1        0.02        1.36      2.84 o 
  -9  -3   1       23.22       22.30      3.59 o 
  -8  -3   1       69.26       65.80      5.63 o 
  -7  -3   1       36.88       31.43      4.57 o 
  -6  -3   1       57.79       59.50      4.75 o 
  -5  -3   1       36.41       35.73      3.74 o 
  -4  -3   1     1540.04     1582.06     21.21 o 
  -3  -3   1       85.95       87.19      3.31 o 
  -2  -3   1     1737.00     1807.61     21.63 o 
  -1  -3   1     3951.56     4234.63     35.48 o 
   0  -3   1      241.73      249.01      4.42 o 
   1  -3   1     6557.79     6980.66     30.61 o 
   2  -3   1      188.36      167.16      4.43 o 
   3  -3   1     2709.29     2467.16    162.26 o 
   4  -3   1      752.33      770.85     11.32 o 
   5  -3   1      900.36      863.21     16.95 o 
   6  -3   1     1390.71     1383.37     28.66 o 
   7  -3   1      111.80      114.00      7.63 o 
   8  -3   1      843.84      865.85     25.69 o 
   9  -3   1      264.40      263.72     10.97 o 
  10  -3   1      125.14      133.89     10.30 o 
  11  -3   1      104.52      116.02      8.92 o 
 -11  -2   1        2.46        3.05      8.59 o 
 -10  -2   1       45.76       56.21      8.10 o 
  -9  -2   1      151.40      139.85      9.28 o 
  -8  -2   1      212.48      215.29     11.07 o 
  -7  -2   1      467.06      446.25     15.77 o 
  -6  -2   1      149.98      155.06      8.80 o 
  -5  -2   1      680.07      635.30     16.10 o 
  -4  -2   1      179.43      194.03      6.14 o 
  -3  -2   1      311.42      304.99      4.54 o 
  -2  -2   1        2.77        1.47      0.93 o 
  -1  -2   1     4051.27     4434.32     26.10 o 
   0  -2   1     2277.01     2490.39     25.11 o 
   1  -2   1      793.65      805.60     11.87 o 
   2  -2   1        5.96       11.36      1.07 o 
   3  -2   1      802.51      756.80      8.50 o 
   4  -2   1        7.60       11.01      2.05 o 
   5  -2   1      126.67      124.30      6.02 o 
   6  -2   1      157.05      144.10      7.27 o 
   7  -2   1       80.92       65.95      6.09 o 
   8  -2   1      208.10      220.70      9.23 o 
   9  -2   1      311.90      315.87     14.90 o 
  10  -2   1        0.92        0.58      2.27 o 
  11  -2   1        0.74        0.87      1.80 o 
 -11  -1   1        3.30        0.76      3.86 o 
 -10  -1   1        5.65        5.13      8.13 o 
  -9  -1   1       14.13       10.71      9.06 o 
  -8  -1   1       38.06       30.01      3.63 o 
  -7  -1   1       38.06       38.08      4.06 o 
  -6  -1   1        0.82        1.86      1.49 o 
  -5  -1   1        0.84        0.56      1.51 o 
  -4  -1   1      739.65      743.53     22.86 o 
  -3  -1   1      536.73      544.43      6.60 o 
  -2  -1   1     3999.38     4328.21     39.26 o 
   0  -1   1      432.43      426.16      2.68 o 
   1  -1   1        2.46        5.86      1.05 o 
   2  -1   1      171.94      167.38      2.50 o 
   3  -1   1     1322.32     1349.30     26.89 o 
   4  -1   1      522.34      450.88      6.13 o 
   5  -1   1      907.04      965.56     29.75 o 
   6  -1   1      650.72      677.18     16.58 o 
   7  -1   1       66.19       67.33      5.36 o 
   8  -1   1        1.76        1.40      1.94 o 
   9  -1   1      254.58      261.57     13.93 o 
  10  -1   1       47.17       43.71      7.07 o 
  11  -1   1        1.95        1.43      3.22 o 
 -11   0   1        1.44        1.62      3.27 o 
 -10   0   1        5.32        3.76      4.73 o 
  -9   0   1       45.68       35.33      4.71 o 
  -8   0   1      188.06      165.65      8.77 o 
  -7   0   1      266.49      275.34      9.66 o 
  -6   0   1      442.35      424.79     11.92 o 
  -5   0   1      829.89      802.07     15.32 o 
  -4   0   1      319.30      255.62     17.43 o 
  -3   0   1       24.37       28.32      1.42 o 
  -2   0   1      231.01      212.65      2.78 o 
  -1   0   1     1005.24     1042.93     10.63 o 
   0   0   1     1683.93     1683.33     22.03 o 
   1   0   1     1863.43     1893.91     80.01 o 
   2   0   1      941.00      945.71      8.16 o 
   3   0   1       59.85       53.39      1.90 o 
   4   0   1      548.60      588.58     12.63 o 
   5   0   1      491.20      569.22     11.25 o 
   6   0   1       81.81       95.01      5.91 o 
   7   0   1       13.73       17.69      9.63 o 
   8   0   1        0.02        0.61      1.97 o 
   9   0   1       63.78       57.25      5.40 o 
  10   0   1        4.38        4.43      4.62 o 
  11   0   1       78.66       80.34      7.72 o 
 -11   1   1        6.63        5.17      6.91 o 
 -10   1   1        1.44        3.79      3.33 o 
  -9   1   1       46.66       49.51      4.71 o 
  -8   1   1       18.79       17.16     10.96 o 
  -7   1   1        1.48        1.55      1.08 o 
  -6   1   1      159.58      136.93     18.58 o 
  -5   1   1        2.74        3.84      2.21 o 
  -4   1   1      909.54      865.52     21.12 o 
  -3   1   1      901.59      881.49      8.73 o 
  -2   1   1      811.13      753.18     10.55 o 
  -1   1   1      247.96      264.58      2.42 o 
   0   1   1     1262.58     1388.51     11.36 o 
   1   1   1     1045.48     1086.38     12.95 o 
   2   1   1     2928.00     3125.71     24.17 o 
   3   1   1      328.60      333.97      4.13 o 
   4   1   1       68.69       47.79      2.40 o 
   5   1   1      740.61      751.99     11.81 o 
   6   1   1      146.44      129.98      7.32 o 
   7   1   1      340.65      329.71     11.43 o 
   8   1   1        0.02        1.11      1.99 o 
   9   1   1      217.60      248.68     12.68 o 
  10   1   1       33.30       26.21      4.99 o 
  11   1   1       60.34       43.65      6.41 o 
 -11   2   1        2.65        2.62      4.28 o 
 -10   2   1        9.51        6.08      5.36 o 
  -9   2   1       10.11        5.43      4.43 o 
  -8   2   1       72.89       74.30      6.02 o 
  -7   2   1       39.64       37.37      5.65 o 
  -6   2   1       63.76       58.73      5.03 o 
  -5   2   1       13.78       10.34      2.87 o 
  -4   2   1     1640.88     1737.93     36.14 o 
  -3   2   1       25.40       26.13      1.44 o 
  -2   2   1     1230.28     1223.63     15.16 o 
  -1   2   1     1143.50     1186.12     10.58 o 
   0   2   1     3770.93     3958.87     30.08 o 
   1   2   1      359.69      331.27      2.93 o 
   3   2   1      927.20      945.21     12.80 o 
   4   2   1       34.56       29.41      1.95 o 
   5   2   1      228.86      236.87      8.93 o 
   6   2   1        3.60        5.62      3.14 o 
   7   2   1       24.02       27.56      3.57 o 
   8   2   1        1.00       -0.04      3.08 o 
   9   2   1       82.30       73.38      6.26 o 
  10   2   1       62.81       71.59      7.28 o 
  11   2   1        1.50        1.66      2.89 o 
 -11   3   1        1.45        3.38      4.28 o 
 -10   3   1        5.25        6.36      5.83 o 
  -9   3   1        5.80        7.40      4.52 o 
  -8   3   1        1.96        3.98      2.41 o 
  -7   3   1      171.46      177.72     10.18 o 
  -6   3   1       73.74       70.16      5.10 o 
  -5   3   1       39.68       35.86      4.19 o 
  -4   3   1       99.99       91.20      4.17 o 
  -3   3   1        6.43        5.05      1.89 o 
  -2   3   1       31.81       35.80      1.40 o 
  -1   3   1     1389.21     1505.65     16.41 o 
   0   3   1      116.99      123.03      2.04 o 
   1   3   1      243.40      221.30      2.77 o 
   2   3   1    12853.95    13800.07    352.27 o 
   3   3   1       13.72       12.40      1.10 o 
   4   3   1     1046.45     1065.16     12.00 o 
   5   3   1      511.92      532.63     12.35 o 
   6   3   1      189.69      208.00      9.58 o 
   7   3   1      157.09      163.50     10.10 o 
   8   3   1       43.77       36.41      4.35 o 
   9   3   1       29.63       30.13      5.39 o 
  10   3   1       52.23       44.76      5.42 o 
  11   3   1       26.54       27.18      4.47 o 
 -10   4   1        2.83        2.15      2.18 o 
  -9   4   1      110.01      112.84      7.06 o 
  -8   4   1       51.65       49.07      4.88 o 
  -7   4   1      895.37      938.59     26.35 o 
  -6   4   1      229.58      210.48     11.89 o 
  -5   4   1      193.81      195.52      8.79 o 
  -4   4   1       60.89       40.75      3.86 o 
  -3   4   1      103.19       77.31      3.82 o 
  -2   4   1      129.88      127.00      3.49 o 
  -1   4   1     1836.56     1985.27     14.06 o 
   0   4   1      750.49      787.57     11.04 o 
   1   4   1      210.04      222.90      3.31 o 
   2   4   1      209.39      232.47      3.74 o 
   3   4   1     2486.07     2608.81     53.35 o 
   4   4   1     1664.99     1829.52     61.66 o 
   5   4   1      336.48      321.58      9.36 o 
   6   4   1      177.32      176.76     11.08 o 
   7   4   1       91.09       83.77      6.63 o 
   8   4   1      354.91      358.10     14.32 o 
   9   4   1        8.77       11.75      9.81 o 
  10   4   1       68.85       77.14      6.74 o 
  11   4   1       22.56       35.50      5.17 o 
 -10   5   1       12.34       12.75      9.06 o 
  -9   5   1       17.05       15.77      9.41 o 
  -8   5   1        4.51        6.45      4.52 o 
  -7   5   1       21.37       19.70      4.67 o 
  -6   5   1      321.71      306.43     10.33 o 
  -5   5   1        8.47        7.29      3.68 o 
  -4   5   1       13.24       14.28      2.63 o 
  -3   5   1      547.91      628.55     12.84 o 
  -2   5   1      555.68      615.09     12.96 o 
  -1   5   1      478.20      490.34      5.46 o 
   0   5   1      508.34      510.51      5.14 o 
   1   5   1      748.31      805.74      7.26 o 
   2   5   1        0.59        1.71      0.95 o 
   3   5   1        6.04        5.43      2.93 o 
   4   5   1      379.65      369.47     10.56 o 
   5   5   1     1001.50     1038.06     22.72 o 
   6   5   1     1392.32     1394.45     28.90 o 
   7   5   1      460.62      452.83     15.61 o 
   8   5   1      188.71      192.91     11.93 o 
   9   5   1       83.78       77.29      6.52 o 
  10   5   1        3.12        3.74      3.24 o 
 -10   6   1       28.18       21.82      9.01 o 
  -9   6   1        1.12        2.06      3.03 o 
  -8   6   1       85.09       88.57      6.21 o 
  -7   6   1      488.87      509.96     17.33 o 
  -6   6   1      132.39      128.59      8.81 o 
  -5   6   1      222.68      213.99     11.87 o 
  -4   6   1       74.62       55.50      4.75 o 
  -3   6   1        1.63       10.19      4.14 o 
  -2   6   1      185.30      165.87      5.83 o 
  -1   6   1       51.60       52.18      3.48 o 
   0   6   1      108.94       96.87      3.26 o 
   1   6   1        2.33        1.62      0.70 o 
   2   6   1      871.31      834.64      9.73 o 
   3   6   1      230.49      251.49      7.64 o 
   4   6   1        8.06        9.04      4.79 o 
   5   6   1     1106.09     1114.61     29.24 o 
   6   6   1     1505.97     1539.41     41.47 o 
   7   6   1       90.05       89.81      6.12 o 
   8   6   1       35.26       33.56      4.91 o 
   9   6   1       11.76       10.14      8.29 o 
  10   6   1        0.19        1.37      2.30 o 
 -10   7   1        0.17        0.82      3.63 o 
  -9   7   1       49.34       52.08      5.78 o 
  -8   7   1       17.20       18.83     10.51 o 
  -7   7   1      403.69      405.72     17.13 o 
  -6   7   1      170.07      168.09      9.17 o 
  -5   7   1     1255.04     1231.50     33.33 o 
  -4   7   1       74.53       76.19      5.19 o 
  -3   7   1      172.83      173.94      8.00 o 
  -2   7   1      247.29      238.99      6.01 o 
  -1   7   1        9.63       11.53      4.16 o 
   0   7   1       29.98       23.29      2.48 o 
   1   7   1        1.39        0.79      0.86 o 
   2   7   1      975.72      988.58     15.89 o 
   3   7   1      314.30      293.32      8.96 o 
   4   7   1        0.59        0.78      1.76 o 
   5   7   1      405.77      395.49     14.77 o 
   6   7   1       14.82       18.76      8.52 o 
   7   7   1        3.31        4.57      2.79 o 
   8   7   1      121.06      130.77      8.19 o 
   9   7   1       26.22       33.14      5.83 o 
  10   7   1      170.90      164.58      9.89 o 
  -9   8   1        6.44        6.03      5.01 o 
  -8   8   1      174.24      179.84     10.99 o 
  -7   8   1       65.87       63.41      5.44 o 
  -6   8   1       82.74       86.80      6.12 o 
  -5   8   1      548.21      563.35     15.94 o 
  -4   8   1      168.30      158.38      9.38 o 
  -3   8   1      336.63      323.49     11.48 o 
  -2   8   1      121.28      100.44      4.57 o 
  -1   8   1      187.63      185.12      6.81 o 
   0   8   1      173.76      161.22      6.24 o 
   1   8   1       17.04       13.99      2.05 o 
   2   8   1       50.76       51.75      3.78 o 
   3   8   1       72.32       71.49      4.87 o 
   4   8   1       68.30       66.14      6.72 o 
   5   8   1        0.22        1.06      2.02 o 
   6   8   1        4.68        4.13      2.91 o 
   7   8   1      181.45      180.29     10.19 o 
   8   8   1      253.96      254.84     10.89 o 
   9   8   1      204.47      211.66     12.61 o 
  -9   9   1      142.63      145.02      8.82 o 
  -8   9   1       46.53       59.66      6.02 o 
  -7   9   1      123.22      112.73      7.08 o 
  -6   9   1      132.42      132.16      8.03 o 
  -5   9   1       12.74        9.94      5.50 o 
  -4   9   1      690.59      686.40     18.69 o 
  -3   9   1      175.31      171.07      9.55 o 
  -2   9   1       11.84       12.00      3.77 o 
  -1   9   1      288.56      283.94      9.68 o 
   0   9   1       25.87       26.97      2.43 o 
   1   9   1      236.36      219.88     16.85 o 
   2   9   1       18.78       17.89      2.40 o 
   3   9   1       69.94       75.08      6.12 o 
   4   9   1        1.20        4.21      2.79 o 
   5   9   1        3.61        6.01      3.38 o 
   6   9   1       52.04       53.88      5.81 o 
   7   9   1       16.97       11.72      7.59 o 
   8   9   1        4.70        4.09      3.23 o 
   9   9   1        1.71        1.21      2.23 o 
  -8  10   1       13.57        9.16      9.43 o 
  -7  10   1      131.19      148.50      9.71 o 
  -6  10   1      149.96      145.28      9.13 o 
  -5  10   1       85.24       85.25      6.25 o 
  -4  10   1        8.45        6.94      4.98 o 
  -3  10   1       86.57       82.62      5.20 o 
  -2  10   1      357.92      330.85     20.70 o 
  -1  10   1      394.01      391.95     10.75 o 
   0  10   1      404.84      424.33     15.03 o 
   1  10   1      131.87      139.46      6.34 o 
   2  10   1        2.39        2.82      2.58 o 
   3  10   1       15.18       17.01      7.62 o 
   4  10   1        0.17        0.43      1.25 o 
   5  10   1        0.27        0.96      1.22 o 
   6  10   1        2.17        2.86      2.23 o 
   7  10   1       85.36       89.99      6.94 o 
   8  10   1        0.00        0.60      3.17 o 
  -7  11   1      107.32      114.42      9.33 o 
  -6  11   1      245.66      265.16     13.95 o 
  -5  11   1       81.21       90.12      6.12 o 
  -4  11   1       53.16       48.33      4.95 o 
  -3  11   1        1.74        2.01      1.53 o 
  -2  11   1      599.97      588.42     24.40 o 
  -1  11   1      249.82      259.24     12.92 o 
   0  11   1        0.18        0.59      0.80 o 
   1  11   1        7.87        9.48      4.83 o 
   2  11   1       11.91       13.74      2.79 o 
   3  11   1        0.08        0.47      1.30 o 
   4  11   1       27.06       20.36      3.58 o 
   5  11   1       22.59       22.53      3.57 o 
   6  11   1       95.80      112.32      9.98 o 
   7  11   1        2.99        4.87      6.03 o 
  -6  12   1      104.45       95.56      9.46 o 
  -5  12   1      191.04      210.23     15.71 o 
  -4  12   1      101.45       99.78     10.51 o 
  -3  12   1        0.28        1.45      3.31 o 
  -2  12   1       16.88       17.38     12.88 o 
  -1  12   1        6.12        6.29      5.58 o 
   0  12   1        0.64        1.28      2.46 o 
   1  12   1       20.07       18.88     14.17 o 
   2  12   1       26.66       23.19     12.32 o 
   3  12   1       41.49       42.65      8.97 o 
   4  12   1       26.09       14.29     10.43 o 
   5  12   1       10.43        8.49     12.13 o 
   6  12   1        1.34        1.51      3.32 o 
  -5  13   1      135.01      149.67     12.46 o 
  -4  13   1        6.88        8.89      8.61 o 
  -3  13   1       82.92       82.04      9.15 o 
  -2  13   1        0.18        1.33      3.00 o 
  -1  13   1      104.51      106.73      9.72 o 
   0  13   1       51.79       46.22      8.26 o 
   1  13   1       32.88       35.69     15.99 o 
   2  13   1      136.58      133.96     12.31 o 
   3  13   1       14.87       12.78     13.37 o 
   4  13   1       21.40       16.83     16.46 o 
   5  13   1       66.75       72.27      8.36 o 
  -4  14   1       32.54       39.04      7.72 o 
  -3  14   1       34.95       38.78      8.12 o 
  -2  14   1       32.65       37.04      6.82 o 
  -1  14   1       35.31       37.71      6.38 o 
   0  14   1        0.66        1.71      2.97 o 
   1  14   1        1.23        1.92      4.50 o 
   2  14   1       12.07       10.07      8.61 o 
   3  14   1        1.44        1.54      2.62 o 
   4  14   1        7.42        4.10      7.00 o 
  -3 -13   2       90.68       89.68      9.67 o 
  -2 -13   2        0.02        0.44      2.79 o 
  -1 -13   2       49.54       51.46      7.71 o 
   0 -13   2        2.01        1.20      2.39 o 
   1 -13   2       44.61       40.71      6.74 o 
   2 -13   2        6.48        7.07      7.27 o 
   3 -13   2        3.37        4.77      7.91 o 
   4 -13   2        3.67        2.14      3.52 o 
  -4 -12   2       69.33       70.87      8.13 o 
  -3 -12   2      157.12      146.75     12.34 o 
  -2 -12   2        2.29        3.28      3.32 o 
  -1 -12   2        9.31       11.76      8.96 o 
   0 -12   2        0.53        1.50      2.92 o 
   1 -12   2       10.96       13.14     11.22 o 
   2 -12   2        4.42        6.32      5.38 o 
   3 -12   2       20.82       18.47     17.82 o 
   4 -12   2       80.46       75.37      8.57 o 
   5 -12   2       53.24       54.10      8.09 o 
   6 -12   2       14.77        9.97     18.88 o 
  -6 -11   2        9.10        5.76     13.78 o 
  -5 -11   2        8.65        6.98      8.20 o 
  -4 -11   2      113.75      125.69     11.21 o 
  -3 -11   2       15.75       13.81      9.04 o 
  -2 -11   2        9.81        4.67      4.63 o 
  -1 -11   2       56.43       64.64     10.39 o 
   0 -11   2        7.50        9.39      6.93 o 
   1 -11   2      152.50      143.44     10.57 o 
   2 -11   2       94.87       92.66      8.62 o 
   3 -11   2      234.39      226.40     15.38 o 
   4 -11   2       27.49       24.17      7.23 o 
   5 -11   2        1.38       -0.47      6.34 o 
   6 -11   2        6.47        6.45      6.35 o 
   7 -11   2      260.03      276.21     15.10 o 
  -7 -10   2        2.39        1.65      4.89 o 
  -6 -10   2        4.02        2.23      4.75 o 
  -5 -10   2        0.29        1.05      2.08 o 
  -4 -10   2        7.49        5.38      4.77 o 
  -3 -10   2      102.64       99.85      9.06 o 
  -2 -10   2       56.63       56.04      6.59 o 
  -1 -10   2       31.18       27.66     11.31 o 
   0 -10   2       17.99       16.20     13.93 o 
   1 -10   2       27.88       34.92     18.03 o 
   2 -10   2      571.68      577.72     30.19 o 
   3 -10   2      108.80      126.84      9.14 o 
   4 -10   2      142.53      144.14     10.86 o 
   5 -10   2      205.29      211.23     14.24 o 
   6 -10   2        5.37        7.00      6.04 o 
   7 -10   2        1.87        3.73      4.16 o 
   8 -10   2      118.15      128.56     10.82 o 
  -7  -9   2        1.67        2.95      6.22 o 
  -6  -9   2       85.16       85.63      8.06 o 
  -5  -9   2       22.41       16.34     14.58 o 
  -4  -9   2       20.06       20.92     14.32 o 
  -3  -9   2       50.30       43.55      5.67 o 
  -2  -9   2       66.55       69.16      7.90 o 
  -1  -9   2       35.47       38.23      5.93 o 
   0  -9   2        1.48        2.12      2.77 o 
   1  -9   2       90.41       97.95      9.73 o 
   2  -9   2        1.45        2.15      2.20 o 
   3  -9   2       66.12       52.40      6.68 o 
   4  -9   2       88.98       82.44      4.51 o 
   5  -9   2        2.97        2.62      2.46 o 
   6  -9   2       39.09       33.76      3.70 o 
   7  -9   2      109.73      113.24      7.10 o 
   8  -9   2       20.96       10.99      8.99 o 
   9  -9   2      142.66      173.30     12.95 o 
  -8  -8   2       38.07       33.95      5.78 o 
  -7  -8   2       75.66       81.02      6.07 o 
  -6  -8   2       51.84       51.65      5.55 o 
  -5  -8   2        8.70       11.66      3.18 o 
  -4  -8   2       28.97       29.67      5.83 o 
  -3  -8   2       18.67       16.88      2.67 o 
  -2  -8   2      519.44      529.41     16.17 o 
  -1  -8   2      475.57      477.30     19.91 o 
   0  -8   2      279.08      284.07     12.73 o 
   1  -8   2     1333.87     1430.38     30.58 o 
   2  -8   2       46.44       36.72      5.47 o 
   3  -8   2       34.81       29.90      2.70 o 
   4  -8   2      166.36      174.81      9.45 o 
   5  -8   2       12.32        8.76      3.72 o 
   6  -8   2       67.87       78.48      5.39 o 
   7  -8   2      284.01      281.74     11.02 o 
   8  -8   2       30.51       26.11      5.04 o 
   9  -8   2      131.68      159.86     10.32 o 
  -9  -7   2        5.48        4.50      5.67 o 
  -8  -7   2        0.01        0.84      2.38 o 
  -7  -7   2       16.71       17.60      3.36 o 
  -6  -7   2        0.59        1.19      1.89 o 
  -5  -7   2      394.10      394.19     14.44 o 
  -4  -7   2      491.36      497.04     16.31 o 
  -3  -7   2      219.90      211.62     10.44 o 
  -2  -7   2       69.15       71.34      4.35 o 
  -1  -7   2        8.51        9.30      1.18 o 
   0  -7   2        3.39        3.33      2.39 o 
   1  -7   2        4.00        5.32      3.39 o 
   2  -7   2      106.06      106.69      4.09 o 
   3  -7   2      292.81      305.33      7.74 o 
   4  -7   2       60.30       50.13      3.62 o 
   5  -7   2       90.75       78.01      6.02 o 
   6  -7   2       71.17       70.69      5.06 o 
   7  -7   2       78.45       81.50      5.91 o 
   8  -7   2       44.15       47.74      5.94 o 
   9  -7   2        0.88        1.16      2.05 o 
  10  -7   2        8.20        7.08      8.26 o 
  -9  -6   2       11.11        6.54     12.23 o 
  -8  -6   2        7.18        6.94      5.99 o 
  -7  -6   2       18.66       16.14      3.31 o 
  -6  -6   2      171.58      157.49      8.98 o 
  -5  -6   2       58.46       57.01      5.67 o 
  -4  -6   2      586.06      603.97     16.62 o 
  -3  -6   2       34.87       37.51      2.74 o 
  -2  -6   2        4.36        4.93      2.07 o 
  -1  -6   2      137.42      137.36      5.70 o 
   0  -6   2      320.51      332.03     11.71 o 
   1  -6   2      425.02      443.62     13.72 o 
   2  -6   2      466.04      502.02      8.53 o 
   3  -6   2      729.80      750.07     13.57 o 
   4  -6   2      207.78      191.24      6.98 o 
   5  -6   2        6.60       10.70      5.47 o 
   6  -6   2        4.17        3.93      2.31 o 
   7  -6   2        0.37        1.25      1.68 o 
   8  -6   2        1.87        3.43      2.87 o 
   9  -6   2       68.31       75.47      6.06 o 
  10  -6   2        8.89        6.06      6.35 o 
  -9  -5   2        1.50        1.87      3.77 o 
  -8  -5   2       14.70       11.85     12.09 o 
  -7  -5   2       18.46       17.67      4.29 o 
  -6  -5   2      273.92      272.43      9.94 o 
  -5  -5   2      437.64      439.95     14.00 o 
  -4  -5   2       74.39       63.99      4.56 o 
  -3  -5   2      746.44      724.64     26.86 o 
  -2  -5   2     1250.18     1267.73     18.36 o 
  -1  -5   2       90.46       78.86      2.76 o 
   0  -5   2      197.90      206.22      9.57 o 
   1  -5   2      160.47      187.85      9.04 o 
   2  -5   2      580.38      638.95      5.68 o 
   3  -5   2     1193.49     1280.80     20.83 o 
   4  -5   2      149.57      140.44      7.22 o 
   5  -5   2       59.31       66.40      4.61 o 
   6  -5   2      153.39      162.35     10.35 o 
   7  -5   2       19.10       17.89      6.66 o 
   8  -5   2      497.32      492.99     21.43 o 
   9  -5   2       58.20       54.85      5.35 o 
  10  -5   2       96.38      100.50      8.24 o 
  11  -5   2        0.09        0.68      1.82 o 
 -10  -4   2        0.99        0.70      3.49 o 
  -9  -4   2        4.56        6.52      9.16 o 
  -8  -4   2       76.89       83.01      5.86 o 
  -7  -4   2       25.55       27.74      3.78 o 
  -6  -4   2       32.79       29.80      3.36 o 
  -5  -4   2        6.70        8.15      4.24 o 
  -4  -4   2       45.17       42.97      3.55 o 
  -3  -4   2      208.50      204.70      6.58 o 
  -2  -4   2      366.85      395.13      6.19 o 
  -1  -4   2      347.65      359.12      4.17 o 
   0  -4   2        0.59        0.35      0.82 o 
   1  -4   2        0.31        0.47      1.28 o 
   2  -4   2     2731.06     3182.94    143.33 o 
   3  -4   2        6.92        8.51      1.99 o 
   4  -4   2     1157.86     1138.88     26.31 o 
   5  -4   2     1163.82     1157.07     25.31 o 
   6  -4   2       16.41       17.82      6.74 o 
   7  -4   2       10.75        8.83      6.00 o 
   8  -4   2      602.86      607.29     20.02 o 
   9  -4   2        2.89        3.99      2.64 o 
  10  -4   2       23.88       19.12     12.24 o 
  11  -4   2       17.35       10.72      9.71 o 
 -10  -3   2        0.04        1.16      4.86 o 
  -9  -3   2      113.99      109.01      9.23 o 
  -8  -3   2       46.52       42.67      4.88 o 
  -7  -3   2        0.90        1.42      1.91 o 
  -6  -3   2       91.92       88.63      7.21 o 
  -5  -3   2      308.66      292.74      8.45 o 
  -4  -3   2        0.39        0.90      0.58 o 
  -3  -3   2        1.74        0.86      0.59 o 
  -2  -3   2       24.94       20.60      1.48 o 
  -1  -3   2     1825.74     1920.68     11.45 o 
   0  -3   2      914.81      871.14     30.66 o 
   1  -3   2     4704.20     5058.68     83.72 o 
   2  -3   2      494.66      457.28      4.64 o 
   3  -3   2      130.31      135.56      4.50 o 
   4  -3   2      180.51      202.49      6.54 o 
   5  -3   2      764.85      773.55     16.81 o 
   6  -3   2      397.47      409.36     12.03 o 
   7  -3   2        0.00        0.71      1.75 o 
   8  -3   2      130.07      135.38      8.41 o 
   9  -3   2       65.72       67.06      5.60 o 
  10  -3   2       50.20       54.72      5.63 o 
  11  -3   2      149.81      160.89     10.20 o 
 -10  -2   2        0.97        0.72      2.20 o 
  -9  -2   2       10.73        9.16     10.15 o 
  -8  -2   2       42.97       40.35      4.96 o 
  -7  -2   2        1.99        1.29      1.96 o 
  -6  -2   2      109.42      118.24      7.45 o 
  -5  -2   2        0.02        0.70      0.86 o 
  -4  -2   2      236.12      217.90      6.70 o 
  -3  -2   2      300.25      300.95     14.73 o 
  -2  -2   2      266.03      240.04      3.48 o 
  -1  -2   2      310.27      329.97      3.15 o 
   0  -2   2     1173.60     1214.97      8.87 o 
   1  -2   2     3128.31     3514.09     39.20 o 
   2  -2   2        1.34        3.24      1.27 o 
   3  -2   2      153.89      157.85      4.68 o 
   4  -2   2     1815.24     1978.40     54.97 o 
   5  -2   2       11.82       19.46      2.53 o 
   6  -2   2      123.71      133.92      8.19 o 
   7  -2   2      619.60      619.58     16.37 o 
   8  -2   2     1656.35     1672.40     35.64 o 
   9  -2   2       67.64       55.33      5.27 o 
  10  -2   2        5.37        4.68      3.48 o 
  11  -2   2       49.11       43.17      5.71 o 
 -10  -1   2        4.88        3.15      5.67 o 
  -9  -1   2        1.46        1.22      2.37 o 
  -8  -1   2       63.84       50.41      5.10 o 
  -7  -1   2       18.72       21.64      3.46 o 
  -6  -1   2      108.36      105.26      6.70 o 
  -5  -1   2      267.46      282.55      7.03 o 
  -4  -1   2      255.77      255.01      7.44 o 
  -3  -1   2      171.89      151.67      4.21 o 
  -2  -1   2     1201.87     1279.05     16.83 o 
  -1  -1   2      200.61      203.03      2.14 o 
   0  -1   2      616.72      629.53      7.89 o 
   1  -1   2     9330.25     9966.17     82.85 o 
   2  -1   2     2038.73     2235.05     34.66 o 
   3  -1   2      203.53      204.65      3.32 o 
   4  -1   2       96.70       83.75      3.17 o 
   5  -1   2        4.24        3.67      2.44 o 
   6  -1   2      299.42      297.47     10.07 o 
   7  -1   2       31.26       29.92      3.70 o 
   8  -1   2      182.90      152.90      8.86 o 
   9  -1   2       17.90       12.39      7.02 o 
  10  -1   2      134.50      123.78      7.67 o 
  11  -1   2        8.94        3.62      3.96 o 
 -10   0   2      163.17      188.92     15.34 o 
  -9   0   2       43.84       40.23      4.68 o 
  -8   0   2       14.64       10.22      7.22 o 
  -7   0   2       13.60       12.88      7.43 o 
  -6   0   2      199.65      192.48     17.51 o 
  -5   0   2      109.17      115.05      5.37 o 
  -4   0   2     2910.92     3335.05     56.60 o 
  -3   0   2        6.66        5.86      1.06 o 
  -2   0   2        8.17        6.35      0.83 o 
  -1   0   2     3530.58     3962.39     70.23 o 
   0   0   2      587.00      596.68      4.61 o 
   1   0   2      719.31      781.72      6.71 o 
   2   0   2     1348.73     1538.46      9.46 o 
   3   0   2     1161.63     1111.67     20.27 o 
   4   0   2       89.96       85.60      2.99 o 
   5   0   2     2405.46     2672.61     23.07 o 
   6   0   2       12.04       11.48      5.91 o 
   7   0   2      373.60      378.23     12.45 o 
   8   0   2       84.28       98.74      8.36 o 
   9   0   2      256.07      227.58     13.65 o 
  10   0   2      909.51      947.55     38.42 o 
  11   0   2       10.44        9.47      7.51 o 
 -10   1   2        1.78        0.04      2.96 o 
  -9   1   2       60.06       65.22      5.41 o 
  -8   1   2        3.43        3.02      2.28 o 
  -7   1   2        0.91        1.05      1.91 o 
  -6   1   2       27.60       24.44      3.12 o 
  -5   1   2      704.16      742.00     12.86 o 
  -4   1   2       29.39       29.61      2.35 o 
  -3   1   2     2112.99     2160.31     58.02 o 
  -2   1   2      823.05      840.21     10.52 o 
  -1   1   2      119.58       93.45      1.38 o 
   1   1   2     2103.84     2302.45     13.80 o 
   2   1   2      699.09      673.79     16.49 o 
   3   1   2      334.42      332.61      4.11 o 
   4   1   2      602.85      637.45     10.96 o 
   5   1   2      226.32      209.21      9.04 o 
   6   1   2      124.01      137.72      7.86 o 
   7   1   2       34.63       32.98      4.13 o 
   8   1   2      206.51      207.10     11.63 o 
   9   1   2      726.32      698.76     30.56 o 
  10   1   2       66.49       58.41      5.90 o 
  11   1   2      138.28      142.97     10.21 o 
 -10   2   2        0.02        0.48      3.75 o 
  -9   2   2       27.67       30.52      4.79 o 
  -8   2   2      189.77      192.33     10.22 o 
  -7   2   2       80.29       69.23      6.97 o 
  -6   2   2      243.04      221.09     11.65 o 
  -5   2   2      220.65      214.11      8.04 o 
  -4   2   2      464.80      530.15      8.73 o 
  -3   2   2      201.76      222.84      3.97 o 
  -2   2   2     2129.12     2288.19     21.93 o 
  -1   2   2     1058.86     1080.42     13.49 o 
   0   2   2        7.27        7.52      0.52 o 
   1   2   2     3030.67     3376.51     39.59 o 
   2   2   2     8195.43     8994.34     58.80 o 
   3   2   2     1375.69     1403.73     11.44 o 
   4   2   2     1376.49     1484.33     15.61 o 
   5   2   2      352.77      328.28      8.45 o 
   6   2   2      190.95      171.12      8.26 o 
   7   2   2       95.87       94.50      6.51 o 
   8   2   2      181.47      180.44      9.97 o 
   9   2   2       25.38       27.01      5.05 o 
  10   2   2       32.43       27.02      6.64 o 
  11   2   2      172.26      201.22     12.26 o 
 -10   3   2      367.83      424.68     24.52 o 
  -9   3   2      128.67      126.08      7.53 o 
  -8   3   2       58.25       54.31      4.92 o 
  -7   3   2       43.13       43.03      4.52 o 
  -6   3   2      267.03      253.14      9.93 o 
  -5   3   2      115.36      100.61      5.63 o 
  -4   3   2        5.88        8.12      2.70 o 
  -3   3   2      567.93      574.38      6.85 o 
  -2   3   2       32.48       21.31      1.15 o 
  -1   3   2     1231.08     1260.95     14.29 o 
   0   3   2     7797.76     8274.39    114.49 o 
   1   3   2     2334.92     2621.04     17.17 o 
   2   3   2     4593.51     5069.53     20.14 o 
   3   3   2      273.56      257.15      3.87 o 
   4   3   2      388.73      387.32      7.04 o 
   5   3   2      152.58      143.88      6.83 o 
   6   3   2       15.43       21.80      4.00 o 
   7   3   2       30.91       28.76      4.18 o 
   8   3   2        3.28        1.58      1.91 o 
   9   3   2        2.68        1.64      1.99 o 
  10   3   2        0.08        0.18      3.81 o 
  11   3   2      199.14      210.33     12.08 o 
 -10   4   2      297.54      318.43     21.33 o 
  -9   4   2       19.64       15.89      9.06 o 
  -8   4   2       93.09       93.02      6.87 o 
  -7   4   2      136.19      122.61      7.56 o 
  -6   4   2      838.97      820.75     20.04 o 
  -5   4   2      313.53      309.63     10.18 o 
  -4   4   2        3.39        8.68      2.60 o 
  -3   4   2        8.38        8.73      3.50 o 
  -2   4   2      629.00      615.45     10.37 o 
  -1   4   2        6.84        7.08      1.09 o 
   0   4   2       36.93       46.43      1.49 o 
   1   4   2     1237.65     1239.96     23.27 o 
   2   4   2      648.01      686.59     11.59 o 
   3   4   2      328.67      299.38      4.79 o 
   4   4   2      706.22      728.05     14.19 o 
   5   4   2        0.08        1.29      1.30 o 
   6   4   2      121.76      124.68      7.40 o 
   7   4   2       21.42       26.16      5.38 o 
   8   4   2       19.74       19.07     12.83 o 
   9   4   2      153.72      156.23      8.87 o 
  10   4   2        5.04        6.13      5.32 o 
  11   4   2      100.95      110.52      8.68 o 
 -10   5   2      124.57      141.12      9.48 o 
  -9   5   2        0.04        1.47      1.87 o 
  -8   5   2      416.85      413.58     13.42 o 
  -7   5   2      219.43      191.08      9.52 o 
  -6   5   2       24.07       25.88      5.44 o 
  -5   5   2       72.38       63.75      5.27 o 
  -4   5   2       83.49       81.22      5.18 o 
  -3   5   2      267.68      261.59     12.16 o 
  -2   5   2     1356.98     1444.04     26.96 o 
  -1   5   2       41.53       44.73      1.93 o 
   0   5   2      437.88      407.31      4.90 o 
   1   5   2      326.14      293.58     10.57 o 
   2   5   2      368.49      364.49      5.13 o 
   3   5   2     3444.68     3687.29     96.95 o 
   4   5   2     1455.12     1496.98     17.88 o 
   5   5   2        7.67        6.54      3.70 o 
   6   5   2      257.76      243.22     10.44 o 
   7   5   2        4.98        6.89      4.22 o 
   8   5   2       96.79      100.67      7.73 o 
   9   5   2        8.87        9.07      6.45 o 
  10   5   2       17.56       21.24      4.98 o 
  11   5   2       37.32       41.84      6.49 o 
 -10   6   2      145.87      168.02      9.32 o 
  -9   6   2       45.00       54.15      6.19 o 
  -8   6   2      234.62      237.55     12.03 o 
  -7   6   2      129.65      131.73      7.41 o 
  -6   6   2      306.99      292.16     14.59 o 
  -5   6   2      738.40      718.24     18.11 o 
  -4   6   2       11.47       13.44      5.92 o 
  -3   6   2       82.62       77.70      5.01 o 
  -2   6   2       87.99       86.55      4.42 o 
  -1   6   2        8.83        7.17      2.58 o 
   0   6   2      115.23      120.23      4.28 o 
   1   6   2     2142.96     2367.52     71.15 o 
   2   6   2     1300.78     1307.56     24.88 o 
   3   6   2      145.85      172.23      7.12 o 
   4   6   2     1293.67     1262.55     26.67 o 
   5   6   2       93.79       92.63      5.76 o 
   6   6   2      526.24      526.38     16.87 o 
   7   6   2       97.84       89.81      6.67 o 
   8   6   2       14.71       18.65      8.86 o 
   9   6   2       60.50       61.13      6.35 o 
  10   6   2       22.58       26.41      5.58 o 
  -9   7   2       85.87       87.00      7.83 o 
  -8   7   2        0.01        1.30      2.27 o 
  -7   7   2       51.83       46.32      7.42 o 
  -6   7   2        1.03        1.14      1.97 o 
  -5   7   2     1090.48     1109.64     31.67 o 
  -4   7   2      375.86      356.72     11.49 o 
  -3   7   2        1.60        4.83      2.66 o 
  -2   7   2      106.05      100.98      5.85 o 
  -1   7   2      115.05       86.85      4.41 o 
   0   7   2      123.37      112.93      4.48 o 
   1   7   2       23.94       18.63      2.01 o 
   2   7   2       38.50       36.84      3.52 o 
   3   7   2       37.68       32.86      3.76 o 
   4   7   2      321.80      319.87     11.50 o 
   5   7   2      577.57      565.65     17.38 o 
   6   7   2       30.06       29.03      4.04 o 
   7   7   2       54.11       50.79      6.50 o 
   8   7   2       95.38       92.38      6.60 o 
   9   7   2       14.69       12.44     10.57 o 
  10   7   2      158.21      155.94     10.50 o 
  -9   8   2       49.64       58.18      6.49 o 
  -8   8   2      119.73      120.40      8.88 o 
  -7   8   2      212.15      222.84     10.05 o 
  -6   8   2      257.87      249.93     14.13 o 
  -5   8   2        4.90        4.04      2.34 o 
  -4   8   2     1870.81     1842.65     48.29 o 
  -3   8   2      298.01      276.24     10.25 o 
  -2   8   2       21.74       21.89      2.86 o 
  -1   8   2       59.55       63.24      5.52 o 
   0   8   2       48.15       45.12      3.39 o 
   1   8   2      145.93      150.84      6.88 o 
   2   8   2      113.35      117.72      6.75 o 
   3   8   2       13.37       12.31      3.06 o 
   4   8   2      651.60      638.72     16.55 o 
   5   8   2      184.14      176.12     10.65 o 
   6   8   2        4.12        3.13      2.11 o 
   7   8   2      106.27      120.39      7.89 o 
   8   8   2       56.75       49.84      5.68 o 
   9   8   2      118.99      117.21      8.82 o 
  10   8   2       22.72       23.47      6.72 o 
  -9   9   2       64.89       53.09      5.71 o 
  -8   9   2        3.88        5.04      3.58 o 
  -7   9   2        1.03        1.47      1.31 o 
  -6   9   2      558.46      567.49     18.41 o 
  -5   9   2      198.41      182.33      9.50 o 
  -4   9   2       38.89       33.93      4.37 o 
  -3   9   2        8.62        8.89      6.50 o 
  -2   9   2        0.03        0.65      1.59 o 
  -1   9   2       34.87       33.06      3.83 o 
   0   9   2      176.73      172.16      9.51 o 
   1   9   2        1.11        1.25      1.95 o 
   2   9   2       19.03       14.62      2.70 o 
   3   9   2       41.42       39.64      3.83 o 
   4   9   2       39.85       47.05      4.67 o 
   5   9   2      223.58      225.55     10.77 o 
   6   9   2      190.95      204.18     11.43 o 
   7   9   2       50.15       48.26      5.15 o 
   8   9   2        6.69        8.03      6.26 o 
   9   9   2        6.29        4.14      5.45 o 
  -8  10   2       58.06       61.33      5.94 o 
  -7  10   2      297.62      354.31     16.93 o 
  -6  10   2        4.51        1.50      1.99 o 
  -5  10   2       18.01       17.80      9.58 o 
  -4  10   2      525.32      505.84     22.50 o 
  -3  10   2       72.57       71.73      4.90 o 
  -2  10   2     1755.26     1778.17     63.84 o 
  -1  10   2     1068.22     1078.10     30.55 o 
   0  10   2      100.97      107.92      7.56 o 
   1  10   2      209.74      198.24     10.76 o 
   2  10   2       45.16       44.25      4.18 o 
   3  10   2       25.35       21.65      3.47 o 
   4  10   2      270.99      259.53     11.30 o 
   5  10   2        4.91        4.42      3.39 o 
   6  10   2      305.64      298.61     13.08 o 
   7  10   2        3.97        4.85      4.59 o 
   8  10   2        6.98        6.50      6.32 o 
  -7  11   2      160.25      143.49      9.57 o 
  -6  11   2       11.65       14.02      9.00 o 
  -5  11   2       41.76       40.41      5.22 o 
  -4  11   2        1.23        1.32      2.39 o 
  -3  11   2      285.25      287.97     13.12 o 
  -2  11   2        7.26        5.46      3.98 o 
  -1  11   2       12.82       12.93      6.84 o 
   0  11   2       39.15       42.60      3.92 o 
   1  11   2        1.04        0.88      1.47 o 
   2  11   2       47.69       62.18      4.93 o 
   3  11   2      155.32      122.15      6.27 o 
   4  11   2       49.34       44.47      4.25 o 
   5  11   2      121.00      118.93      8.60 o 
   6  11   2       46.14       49.99      5.78 o 
   7  11   2       28.17       18.80      6.94 o 
   8  11   2       57.97       58.25      6.04 o 
  -6  12   2      165.97      169.52     13.41 o 
  -5  12   2       16.82       15.74      4.37 o 
  -4  12   2       50.04       50.78      5.64 o 
  -3  12   2       66.37       60.63      5.75 o 
  -2  12   2       18.84       16.48      3.68 o 
  -1  12   2       12.81       11.23      8.49 o 
   0  12   2       18.56       14.84      3.18 o 
   1  12   2       98.39       88.60      5.70 o 
   2  12   2        0.28        0.46      1.24 o 
   3  12   2       41.35       47.87      8.39 o 
   4  12   2       11.58        9.53      8.74 o 
   5  12   2       20.94       16.17     16.40 o 
   6  12   2       81.39       82.68      9.62 o 
   7  12   2       37.10       31.99      5.83 o 
  -5  13   2      150.11      171.06     13.26 o 
  -4  13   2       11.02       17.83      7.19 o 
  -3  13   2      287.19      317.73     22.03 o 
  -2  13   2        5.16        7.49      7.22 o 
  -1  13   2       93.89      103.49     10.38 o 
   0  13   2       58.31       66.34      7.65 o 
   1  13   2       21.13       18.33      5.82 o 
   2  13   2        1.84        2.01      3.07 o 
   3  13   2      100.95       98.85      9.73 o 
   4  13   2        0.60        1.14      2.59 o 
   5  13   2       32.85       25.65      8.41 o 
   6  13   2      163.77      167.58     11.93 o 
  -4  14   2       52.18       46.26      7.55 o 
  -3  14   2        5.14        5.14      7.88 o 
  -2  14   2        0.89        0.97      2.60 o 
  -1  14   2       38.85       35.87      7.55 o 
   0  14   2       13.32       13.30     13.32 o 
   1  14   2       25.43       28.22     19.20 o 
   2  14   2        2.26        1.67      2.27 o 
   3  14   2        2.94        2.19      2.75 o 
   4  14   2        4.62        1.41      4.91 o 
  -1  15   2       21.33       12.16     18.88 o 
   0  15   2        1.62        2.40      3.56 o 
   1  15   2        8.25        6.73      9.93 o 
  -1 -13   3       32.01       27.65      7.88 o 
   0 -13   3        0.32        0.28      2.76 o 
   1 -13   3       16.42       16.26     14.86 o 
   2 -13   3       21.42       16.98     18.19 o 
   3 -13   3       78.11       84.50      9.80 o 
  -3 -12   3      234.95      262.95     17.37 o 
  -2 -12   3       49.79       51.95      7.75 o 
  -1 -12   3       75.34       77.19     13.86 o 
   0 -12   3        0.95        2.47      2.55 o 
   1 -12   3        5.30        4.34      4.73 o 
   2 -12   3       16.17       12.95     10.87 o 
   3 -12   3       43.03       29.97      7.81 o 
   4 -12   3        0.06        0.59      2.51 o 
   5 -12   3       14.07       12.91     13.88 o 
  -5 -11   3       26.21       38.59     10.60 o 
  -4 -11   3        9.52        5.16      6.86 o 
  -3 -11   3        1.95        2.58      3.52 o 
  -2 -11   3       28.77       20.46     17.15 o 
  -1 -11   3        0.53        1.25      2.92 o 
   0 -11   3       12.31        8.47      6.46 o 
   1 -11   3       17.48       15.04     11.85 o 
   2 -11   3      151.85      139.18     11.18 o 
   3 -11   3       10.62        9.19      7.41 o 
   4 -11   3        0.60        0.34      3.14 o 
   5 -11   3       86.09       97.85      9.32 o 
   6 -11   3      151.62      168.52     14.32 o 
   7 -11   3      112.75      115.13     13.13 o 
  -6 -10   3       23.47       20.65     35.62 o 
  -5 -10   3       11.52       10.54     12.93 o 
  -4 -10   3        1.51        1.15      2.11 o 
  -3 -10   3        4.31        3.32      3.58 o 
  -2 -10   3        0.09        0.44      2.61 o 
  -1 -10   3      437.88      466.89     24.13 o 
   0 -10   3      321.22      329.03     18.89 o 
   1 -10   3      319.61      348.93     20.13 o 
   2 -10   3      340.39      363.22     20.35 o 
   3 -10   3      122.91      116.33      9.82 o 
   4 -10   3        2.55        5.65      4.05 o 
   5 -10   3       14.22       18.58     13.49 o 
   6 -10   3       21.68       16.30     12.07 o 
   7 -10   3      124.37      103.80     10.36 o 
   8 -10   3       25.50       26.68     10.40 o 
  -6  -9   3        0.06        0.54      3.66 o 
  -5  -9   3       33.92       34.42      8.16 o 
  -4  -9   3        0.01        1.16      2.97 o 
  -3  -9   3       11.45       13.40      7.41 o 
  -2  -9   3       35.26       35.67      7.19 o 
  -1  -9   3       37.11       37.09      6.81 o 
   0  -9   3       48.86       52.95      7.97 o 
   1  -9   3      200.66      196.99     11.54 o 
   2  -9   3      112.33      101.26      8.39 o 
   3  -9   3       69.57       63.72      7.10 o 
   4  -9   3      228.39      197.76     14.89 o 
   5  -9   3       18.31       16.71     11.44 o 
   6  -9   3        2.93        4.90      3.96 o 
   7  -9   3       53.96       58.84      7.36 o 
   8  -9   3       86.91       98.05     10.15 o 
  -7  -8   3        0.09        1.43      4.46 o 
  -6  -8   3       93.58       84.57      7.20 o 
  -5  -8   3       69.71       67.65      4.77 o 
  -4  -8   3      119.67      122.29      5.60 o 
  -3  -8   3        0.02        1.08      1.19 o 
  -2  -8   3       54.60       58.42      3.26 o 
  -1  -8   3        1.30        1.86      2.39 o 
   0  -8   3        0.06        0.53      3.11 o 
   1  -8   3     1340.09     1370.76     60.03 o 
   2  -8   3      326.78      354.43     16.29 o 
   3  -8   3      439.78      445.52     13.14 o 
   4  -8   3       38.34       46.71      3.25 o 
   5  -8   3       67.29       56.10      4.15 o 
   6  -8   3        0.33        1.10      1.32 o 
   7  -8   3       49.83       42.59      4.93 o 
   8  -8   3       18.37       23.89      4.97 o 
   9  -8   3       48.63       44.32      5.79 o 
  -8  -7   3       23.90       31.71      5.84 o 
  -7  -7   3       68.42       77.28      7.21 o 
  -6  -7   3       38.03       36.03      3.98 o 
  -5  -7   3      257.41      281.31     14.22 o 
  -4  -7   3       17.93       15.42      2.95 o 
  -3  -7   3      197.82      205.86     10.56 o 
  -2  -7   3       66.14       62.57      4.47 o 
  -1  -7   3       35.10       33.51      5.54 o 
   0  -7   3       77.44       76.62      6.85 o 
   1  -7   3      266.19      285.73     12.67 o 
   2  -7   3       13.83       16.06      8.44 o 
   3  -7   3      130.69      137.90      6.30 o 
   4  -7   3       62.20       43.24      6.65 o 
   5  -7   3      365.04      275.11     20.99 o 
   6  -7   3        1.38        0.75      2.12 o 
   7  -7   3        0.81        0.97      1.72 o 
   8  -7   3        0.85        2.22      2.22 o 
   9  -7   3       22.27       22.95      4.77 o 
  10  -7   3      148.04      159.87      8.93 o 
  -9  -6   3       26.21       26.61      7.37 o 
  -8  -6   3       27.81       31.39      8.50 o 
  -7  -6   3      100.46      102.44     13.25 o 
  -6  -6   3       18.10       16.59      5.50 o 
  -5  -6   3        1.84        1.78      1.51 o 
  -4  -6   3        0.26        1.22      1.61 o 
  -3  -6   3      110.93      106.24      5.47 o 
  -2  -6   3       76.66       70.58      4.40 o 
  -1  -6   3       19.97       16.14      0.96 o 
   0  -6   3      280.08      246.87     17.69 o 
   1  -6   3      697.53      767.47     22.76 o 
   2  -6   3      714.18      716.17     21.02 o 
   3  -6   3        0.83        1.20      0.88 o 
   4  -6   3       25.16       21.54      1.97 o 
   5  -6   3      790.35      810.48     20.36 o 
   6  -6   3        7.05        6.06      3.68 o 
   7  -6   3      156.12      159.85      8.44 o 
   8  -6   3        4.34        4.27      3.19 o 
   9  -6   3       28.21       27.11      6.07 o 
  10  -6   3       68.68       55.60      5.86 o 
  -9  -5   3        1.11        0.15      2.79 o 
  -8  -5   3      166.33      176.62     14.03 o 
  -7  -5   3       13.19       12.20      4.53 o 
  -6  -5   3      292.24      298.84     12.30 o 
  -5  -5   3      494.84      515.22     16.95 o 
  -4  -5   3      710.49      735.81     18.41 o 
  -3  -5   3        5.68        4.98      2.60 o 
  -2  -5   3      174.84      162.78      5.88 o 
  -1  -5   3       11.11       16.30      1.71 o 
   0  -5   3     1916.84     1860.00    123.64 o 
   1  -5   3     1054.11     1142.47     17.68 o 
   2  -5   3        9.06        4.54      1.31 o 
   3  -5   3       16.08       13.39      1.67 o 
   4  -5   3       63.44       72.93      5.24 o 
   5  -5   3      322.18      357.53     11.37 o 
   6  -5   3       15.16       15.30      8.00 o 
   7  -5   3       18.20       27.77      7.51 o 
   8  -5   3       16.61       15.55      9.27 o 
   9  -5   3      181.93      175.79     11.60 o 
  10  -5   3        6.43        4.14      3.30 o 
  11  -5   3       44.62       42.62      9.12 o 
  -9  -4   3       51.37       51.72      8.96 o 
  -8  -4   3       87.90       95.07      8.35 o 
  -7  -4   3        1.90        1.26      1.23 o 
  -6  -4   3        6.16        7.42      3.77 o 
  -5  -4   3       15.08       13.68      3.02 o 
  -4  -4   3      329.66      302.48     13.99 o 
  -3  -4   3        7.95        4.98      1.92 o 
  -2  -4   3      699.99      664.80     28.99 o 
  -1  -4   3      390.75      357.53      4.17 o 
   0  -4   3        0.12        0.94      1.00 o 
   1  -4   3     1786.30     1865.56     20.18 o 
   2  -4   3      256.54      328.63      7.20 o 
   3  -4   3       42.43       60.97      3.87 o 
   4  -4   3        0.26        1.73      0.96 o 
   5  -4   3        1.16        4.43      2.53 o 
   6  -4   3       36.05       34.03      3.76 o 
   7  -4   3       47.83       49.95      5.13 o 
   8  -4   3      280.23      255.69     11.31 o 
   9  -4   3        1.26        2.35      3.08 o 
  10  -4   3       20.40       16.12     10.42 o 
  11  -4   3        3.23        2.94      2.45 o 
 -10  -3   3       11.89       10.76     15.16 o 
  -9  -3   3       33.62       37.47      8.57 o 
  -8  -3   3        6.22        8.72      8.08 o 
  -7  -3   3       82.15       81.73      5.72 o 
  -6  -3   3      114.24      116.95      8.42 o 
  -5  -3   3       52.58       47.01      3.44 o 
  -4  -3   3       10.51       10.59      1.57 o 
  -3  -3   3      101.72      100.97      4.16 o 
  -2  -3   3      464.00      464.35      5.03 o 
  -1  -3   3       15.73       18.37      1.25 o 
   0  -3   3      228.26      217.76      3.68 o 
   1  -3   3      297.91      288.92      3.49 o 
   2  -3   3      167.10      176.83      6.89 o 
   3  -3   3       48.73       36.25      2.65 o 
   4  -3   3       27.58       45.01      3.28 o 
   5  -3   3        2.10        2.52      1.69 o 
   6  -3   3     1028.56     1045.00     25.39 o 
   7  -3   3      378.53      378.71     12.31 o 
   8  -3   3      154.44      163.90     10.16 o 
   9  -3   3        4.36        8.59      5.90 o 
  10  -3   3        1.16        1.27      2.25 o 
  11  -3   3       11.21       14.16      9.81 o 
 -10  -2   3       99.35      102.81      9.78 o 
  -9  -2   3        7.36        2.78      4.68 o 
  -8  -2   3       51.76       59.06      7.95 o 
  -7  -2   3        2.71        0.78      1.99 o 
  -6  -2   3        1.88        2.02      1.64 o 
  -5  -2   3       11.44       10.93      1.84 o 
  -4  -2   3        0.02        0.89      0.73 o 
  -3  -2   3       50.59       47.50      2.77 o 
  -2  -2   3       12.16        8.76      0.91 o 
  -1  -2   3      704.19      694.81      8.99 o 
   0  -2   3     2064.73     2181.91     14.92 o 
   1  -2   3       68.05       56.77      1.45 o 
   2  -2   3     3842.94     4410.32     74.19 o 
   3  -2   3      658.61      640.13      7.62 o 
   4  -2   3      531.64      625.76     10.80 o 
   5  -2   3      575.80      578.44     13.25 o 
   6  -2   3      157.74      167.46      8.35 o 
   7  -2   3       67.77       67.00      6.39 o 
   8  -2   3        3.97        3.15      3.22 o 
   9  -2   3       64.47       57.17      5.57 o 
  10  -2   3       49.44       49.61      5.72 o 
  11  -2   3       88.74       91.05      8.26 o 
 -10  -1   3        2.40        2.72      3.44 o 
  -9  -1   3        1.80        1.16      2.74 o 
  -8  -1   3        0.21        0.71      1.89 o 
  -7  -1   3        0.09        0.66      1.72 o 
  -6  -1   3       79.31       77.84      4.77 o 
  -5  -1   3      795.10      770.04     14.42 o 
  -4  -1   3        0.48        3.73      1.67 o 
  -3  -1   3       61.57       74.14      2.75 o 
  -2  -1   3       25.46       19.18      1.09 o 
  -1  -1   3       12.03       10.89      0.72 o 
   0  -1   3      564.45      610.76      4.65 o 
   1  -1   3      368.20      361.56      3.53 o 
   2  -1   3       21.88       22.16      1.18 o 
   3  -1   3      638.87      633.75      6.38 o 
   4  -1   3     1134.99     1140.27     13.35 o 
   5  -1   3      240.34      271.57      9.69 o 
   6  -1   3        3.91        2.20      1.67 o 
   7  -1   3        0.39        1.59      1.74 o 
   8  -1   3       47.09       46.87      5.22 o 
   9  -1   3      303.66      302.24     15.66 o 
  10  -1   3        6.56        3.01      2.55 o 
  11  -1   3       56.61       58.45      6.64 o 
 -10   0   3        3.38        3.53      3.64 o 
  -9   0   3       96.38      108.28      9.74 o 
  -8   0   3       47.03       44.29      3.97 o 
  -7   0   3       23.53       22.37      3.34 o 
  -6   0   3       99.17      105.17      5.65 o 
  -5   0   3       58.13       74.61      4.25 o 
  -4   0   3        8.00        5.55      2.37 o 
  -3   0   3      864.39      906.05      6.69 o 
  -2   0   3       10.68       10.35      0.66 o 
  -1   0   3        5.18        3.20      1.74 o 
   0   0   3     1149.24     1324.54      6.59 o 
   1   0   3    13444.28    15346.50    668.15 o 
   2   0   3     4926.78     5455.14     49.37 o 
   3   0   3     1377.62     1389.73     23.59 o 
   4   0   3     1328.86     1323.13     20.04 o 
   5   0   3      238.14      224.68      8.71 o 
   6   0   3        0.37        3.63      1.99 o 
   7   0   3       16.19       17.85      8.47 o 
   8   0   3       45.94       46.01      5.94 o 
   9   0   3       37.21       30.03      5.09 o 
  10   0   3      260.49      295.58     14.98 o 
  11   0   3       78.78       64.90      7.29 o 
 -10   1   3      151.94      165.58     13.40 o 
  -9   1   3      282.84      306.39     15.19 o 
  -8   1   3       61.00       64.30      4.69 o 
  -7   1   3       14.08       14.74      4.46 o 
  -6   1   3       13.49       16.91      2.65 o 
  -5   1   3       11.44       10.01      2.94 o 
  -4   1   3      372.04      361.37      5.56 o 
  -3   1   3       53.55       42.72      2.00 o 
  -2   1   3     1688.90     1775.86     34.62 o 
  -1   1   3      402.73      436.47      7.90 o 
   0   1   3     1518.86     1625.63      7.27 o 
   1   1   3      295.29      279.46      2.70 o 
   2   1   3      211.52      193.90      2.79 o 
   3   1   3      209.00      204.99      4.51 o 
   4   1   3        3.59        9.14      3.70 o 
   5   1   3      266.29      315.14      7.77 o 
   6   1   3      313.98      301.11      9.29 o 
   7   1   3       24.53       23.34      5.11 o 
   8   1   3        0.74        0.75      2.37 o 
   9   1   3       51.08       54.93      5.41 o 
  10   1   3      116.36      136.22      9.35 o 
  11   1   3        0.50        0.44      2.92 o 
 -10   2   3        2.88        1.38      3.01 o 
  -9   2   3       11.04        6.21      4.71 o 
  -8   2   3        2.60        2.18      2.08 o 
  -7   2   3        4.00        4.67      2.92 o 
  -6   2   3      164.15      164.56      9.69 o 
  -5   2   3       17.45       19.05      2.13 o 
  -4   2   3        5.96       10.12      1.76 o 
  -3   2   3        0.02        1.97      0.97 o 
  -2   2   3     1499.59     1636.20     32.48 o 
  -1   2   3      174.63      172.54      3.77 o 
   0   2   3      282.90      243.63      2.54 o 
   1   2   3      350.23      327.09      4.63 o 
   2   2   3      665.15      710.23     10.63 o 
   3   2   3       87.80       82.10      2.37 o 
   4   2   3     2076.95     2103.50     47.49 o 
   5   2   3      315.43      262.58     21.11 o 
   6   2   3      481.86      421.76     44.73 o 
   7   2   3       37.81       32.40      3.72 o 
   8   2   3       52.62       37.73      4.53 o 
   9   2   3        3.09        0.99      1.79 o 
  10   2   3        2.14        3.24      3.29 o 
  11   2   3        1.07        0.86      2.28 o 
 -10   3   3       20.49       12.60     15.41 o 
  -9   3   3      143.89      136.46     10.14 o 
  -8   3   3      352.34      347.22     15.05 o 
  -7   3   3      227.91      239.80      8.89 o 
  -6   3   3     1176.65     1212.44     26.91 o 
  -5   3   3      929.16      884.41     28.12 o 
  -4   3   3      319.64      288.24      7.49 o 
  -3   3   3      273.63      318.11      6.50 o 
  -2   3   3     2031.24     2103.55     17.12 o 
  -1   3   3       28.68       30.33      1.22 o 
   0   3   3       29.31       23.18      1.04 o 
   1   3   3     1305.01     1387.14     16.79 o 
   2   3   3      310.79      334.48      3.58 o 
   3   3   3      373.29      396.64      6.32 o 
   4   3   3      148.04      143.57      4.97 o 
   5   3   3      562.97      551.16     21.00 o 
   6   3   3       39.22       44.26      5.62 o 
   7   3   3      469.71      465.62     22.35 o 
   8   3   3       69.23       56.17      4.82 o 
   9   3   3        0.47        0.91      2.70 o 
  10   3   3       21.99       27.25      5.00 o 
  11   3   3       56.36       57.70      6.74 o 
 -10   4   3       53.12       68.10      8.23 o 
  -9   4   3       11.53        9.84      5.92 o 
  -8   4   3        0.87        2.06      1.65 o 
  -7   4   3       25.50       22.85     10.23 o 
  -6   4   3      824.34      806.22     22.57 o 
  -5   4   3       86.50       93.67      5.96 o 
  -4   4   3        1.87        0.23      1.56 o 
  -3   4   3       48.13       53.46      3.53 o 
  -2   4   3     3922.57     4781.62    192.05 o 
  -1   4   3      615.87      545.02      7.40 o 
   0   4   3       51.58       43.82      1.45 o 
   1   4   3      982.94     1059.17     20.16 o 
   2   4   3       56.55       49.22      2.18 o 
   3   4   3      429.72      402.81      5.83 o 
   4   4   3      699.70      717.85      9.21 o 
   5   4   3       10.92       11.65      5.95 o 
   6   4   3      286.68      263.74     11.51 o 
   7   4   3       95.92      101.01      8.34 o 
   8   4   3       87.31       94.56      7.02 o 
   9   4   3       26.15       29.30      4.71 o 
  10   4   3       20.54       19.65      6.14 o 
  11   4   3        0.89        1.66      2.63 o 
 -10   5   3       13.22        6.07     10.58 o 
  -9   5   3      229.92      241.81     12.46 o 
  -8   5   3      254.40      246.32     11.29 o 
  -7   5   3      954.57      969.84     28.73 o 
  -6   5   3      342.68      346.85     13.34 o 
  -5   5   3     1410.57     1432.31     34.28 o 
  -4   5   3      715.35      762.45     17.08 o 
  -3   5   3      517.14      523.47     11.38 o 
  -2   5   3     1231.36     1236.39     17.92 o 
  -1   5   3      142.43      171.09      5.35 o 
   0   5   3       24.12       21.34      1.44 o 
   1   5   3      148.86      137.29      3.68 o 
   2   5   3     1734.15     1954.71     18.99 o 
   3   5   3      346.99      339.86      6.23 o 
   4   5   3     2833.71     3008.09     41.23 o 
   5   5   3      101.84       91.04      5.28 o 
   6   5   3      227.42      222.12     12.00 o 
   7   5   3       35.46       34.44      4.63 o 
   8   5   3      265.45      262.08     12.86 o 
   9   5   3       52.51       50.27      5.29 o 
  10   5   3       34.03       35.25      5.18 o 
  11   5   3       57.83       80.14      7.26 o 
  -9   6   3       52.18       59.76      5.66 o 
  -8   6   3        0.14        0.94      2.21 o 
  -7   6   3       59.03       53.18      5.55 o 
  -6   6   3      294.85      282.76     10.00 o 
  -5   6   3      681.28      678.69     17.28 o 
  -4   6   3       13.96       14.75      3.59 o 
  -3   6   3       23.01       14.02      2.61 o 
  -2   6   3        7.46       10.79      2.83 o 
  -1   6   3       26.80       35.98      3.44 o 
   0   6   3       16.08       22.16      1.87 o 
   1   6   3       21.55       23.52      2.07 o 
   2   6   3     1986.74     2114.72     24.08 o 
   3   6   3       96.44       77.35      3.82 o 
   4   6   3      153.72      166.28      8.72 o 
   5   6   3       54.50       63.26      5.74 o 
   6   6   3      784.81      764.73     20.36 o 
   7   6   3       11.51       14.36      8.00 o 
   8   6   3        0.27        1.06      2.32 o 
   9   6   3        8.28        9.06      7.39 o 
  10   6   3       72.38       80.74      6.98 o 
  11   6   3        0.11        0.56      1.91 o 
  -9   7   3      139.87      148.98     10.07 o 
  -8   7   3      100.45       96.70      6.59 o 
  -7   7   3        3.50        3.69      1.96 o 
  -6   7   3     1306.06     1327.87     37.46 o 
  -5   7   3      593.52      559.35     17.71 o 
  -4   7   3      133.16      136.89      8.44 o 
  -3   7   3     1097.11     1150.09     24.05 o 
  -2   7   3       76.86       72.42      4.89 o 
  -1   7   3     2464.70     2566.79     97.28 o 
   0   7   3        5.02        3.60      1.66 o 
   1   7   3      335.40      333.49      5.89 o 
   2   7   3      145.24      153.34      6.67 o 
   3   7   3      130.56      121.17      7.00 o 
   4   7   3        3.59        8.36      4.26 o 
   5   7   3       47.95       52.09      5.60 o 
   6   7   3      981.28      969.33     28.01 o 
   7   7   3      128.51      124.35      7.89 o 
   8   7   3        1.68        0.91      1.93 o 
   9   7   3       96.35       96.63      7.83 o 
  10   7   3      128.32      153.36     12.20 o 
  -9   8   3       86.92      101.14      7.44 o 
  -8   8   3       92.35      107.64      7.86 o 
  -7   8   3        0.01        0.90      2.40 o 
  -6   8   3       57.05       52.97     14.66 o 
  -5   8   3      249.06      237.02      9.78 o 
  -4   8   3        3.96        6.55      3.11 o 
  -3   8   3      238.52      256.11      8.98 o 
  -2   8   3       16.64       17.57      4.38 o 
  -1   8   3      364.02      382.36     11.97 o 
   0   8   3      117.72      111.88      6.08 o 
   1   8   3      113.70      106.07      5.87 o 
   2   8   3      106.98      120.85      6.64 o 
   3   8   3        7.88       10.59      4.95 o 
   4   8   3       26.43       27.56      3.57 o 
   5   8   3      399.03      396.50     14.95 o 
   6   8   3       25.06       29.51      4.09 o 
   7   8   3       16.37       16.29      9.81 o 
   8   8   3      135.14      130.05      7.80 o 
   9   8   3        0.01        0.22      2.79 o 
  10   8   3       22.15       24.95      7.51 o 
  -8   9   3       66.06       79.62      8.73 o 
  -7   9   3       27.11       30.36      5.16 o 
  -6   9   3       44.01       39.34      5.33 o 
  -5   9   3      837.13      827.29     32.65 o 
  -4   9   3      434.86      430.92     13.87 o 
  -3   9   3     1447.28     1553.40     40.01 o 
  -2   9   3      218.30      216.81      8.36 o 
  -1   9   3        0.10        0.74      1.72 o 
   0   9   3       40.06       33.03      3.36 o 
   1   9   3       26.93       25.62      4.17 o 
   2   9   3      360.79      350.20     11.24 o 
   3   9   3       18.27       22.39      6.13 o 
   4   9   3       19.36       22.00      3.81 o 
   5   9   3       44.13       41.00      3.91 o 
   6   9   3      558.27      582.22     24.31 o 
   7   9   3        4.44        2.48      2.99 o 
   8   9   3       12.77        6.54      5.62 o 
   9   9   3        0.21        0.76      2.46 o 
  -8  10   3       37.39       39.44      6.40 o 
  -7  10   3       14.24       11.56     10.07 o 
  -6  10   3       47.58       46.32      5.80 o 
  -5  10   3      110.92      117.03      9.24 o 
  -4  10   3      219.39      228.01     11.80 o 
  -3  10   3      296.74      292.63     11.57 o 
  -2  10   3      437.16      462.85     15.39 o 
  -1  10   3        0.02        1.59      2.25 o 
   0  10   3      195.01      213.13     12.43 o 
   1  10   3      292.31      284.33     15.19 o 
   2  10   3      327.89      297.98     16.41 o 
   3  10   3      264.20      229.99      8.88 o 
   4  10   3       64.61       43.43      4.31 o 
   5  10   3       17.03       15.18      7.47 o 
   6  10   3       27.00       20.79      6.25 o 
   7  10   3       24.04       21.06      5.92 o 
   8  10   3        3.29        5.62      6.26 o 
   9  10   3       57.11       56.46      6.64 o 
  -7  11   3        4.22        3.93      5.55 o 
  -6  11   3       83.90       81.81      6.61 o 
  -5  11   3       68.46       78.26      6.19 o 
  -4  11   3       17.47       17.60      4.44 o 
  -3  11   3        3.68        5.72      3.53 o 
  -2  11   3      697.60      710.11     23.88 o 
  -1  11   3      301.53      298.77     12.71 o 
   0  11   3       80.44       75.48      5.71 o 
   1  11   3      150.12      136.61      7.44 o 
   2  11   3       16.89       19.16      8.87 o 
   3  11   3       94.88       99.25      6.70 o 
   4  11   3       26.41       26.27      4.84 o 
   5  11   3       79.67       68.09      6.02 o 
   6  11   3       78.45       86.63      6.91 o 
   7  11   3       45.62       61.30      6.59 o 
   8  11   3      127.19      140.05      9.36 o 
  -6  12   3       13.68       14.22      8.67 o 
  -5  12   3        2.05        3.56      3.00 o 
  -4  12   3       89.78       99.43      6.27 o 
  -3  12   3       77.40       84.87      6.72 o 
  -2  12   3      152.22      162.37      8.07 o 
  -1  12   3       38.70       33.25      5.86 o 
   0  12   3      354.46      333.18     14.55 o 
   1  12   3      120.05      113.67      6.86 o 
   2  12   3      135.78      131.40      8.49 o 
   3  12   3       57.88       62.75      5.62 o 
   4  12   3      130.79      128.64      6.92 o 
   5  12   3       70.68       76.61      5.94 o 
   6  12   3        0.22        1.07      2.25 o 
   7  12   3        9.66        5.68      7.06 o 
  -5  13   3       69.49       82.01      8.65 o 
  -4  13   3       12.79       12.71     12.50 o 
  -3  13   3        4.76        7.71      6.77 o 
  -2  13   3      334.53      339.15     14.82 o 
  -1  13   3        4.80        3.44      3.51 o 
   0  13   3      477.58      431.16     24.03 o 
   1  13   3      353.28      374.22     21.28 o 
   2  13   3       82.97       85.22     10.17 o 
   3  13   3       39.17       36.40      5.74 o 
   4  13   3        3.91        1.88      3.00 o 
   5  13   3        5.58        3.88      3.86 o 
   6  13   3       11.34        9.19     10.78 o 
  -4  14   3       19.44       31.47      7.34 o 
  -3  14   3        8.07        4.94      5.77 o 
  -2  14   3        0.02        0.84      2.57 o 
  -1  14   3       96.34      105.48      9.48 o 
   0  14   3      143.56      152.80     12.28 o 
   1  14   3      238.77      253.73     16.97 o 
   2  14   3      256.35      276.55     18.02 o 
   3  14   3       94.30       94.74     10.65 o 
   4  14   3       35.48       39.49      6.71 o 
   5  14   3        3.30        2.45      5.53 o 
  -2  15   3       19.12       21.84      6.41 o 
  -1  15   3        6.17        5.00      7.36 o 
   0  15   3       36.47       32.24      6.06 o 
   1  15   3        6.65        5.81      7.06 o 
   2  15   3       87.01       90.11      8.77 o 
  -2 -12   4       38.98       45.63      7.38 o 
  -1 -12   4      119.31      123.06     11.77 o 
   0 -12   4       80.42       82.06     10.82 o 
   1 -12   4       12.64        7.96      8.71 o 
   2 -12   4       40.48       34.42      6.54 o 
   3 -12   4        6.51        2.78      2.40 o 
   4 -12   4       23.31       14.76     17.39 o 
   5 -12   4       19.14       10.41     13.49 o 
  -4 -11   4       52.79       41.65     32.72 o 
  -3 -11   4      225.00      226.76     15.83 o 
  -2 -11   4      218.18      242.93     17.41 o 
  -1 -11   4       19.83       21.04     17.87 o 
   0 -11   4      395.69      377.90     23.96 o 
   1 -11   4       22.88       23.16     16.79 o 
   2 -11   4      140.07      122.89     13.32 o 
   3 -11   4       16.71       10.19      6.60 o 
   4 -11   4       30.32       36.73      8.77 o 
   5 -11   4        8.52        9.36      7.18 o 
   6 -11   4       13.23       27.16      7.70 o 
  -5 -10   4       19.19       14.66     22.75 o 
  -4 -10   4       66.75       65.57      8.21 o 
  -3 -10   4       22.16       27.01      6.35 o 
  -2 -10   4      663.27      663.22     26.20 o 
  -1 -10   4       21.71       23.28     13.88 o 
   0 -10   4       80.54       87.91      8.91 o 
   1 -10   4      779.74      759.95     28.00 o 
   2 -10   4       13.61        9.46      6.93 o 
   3 -10   4       23.71       24.48     15.29 o 
   4 -10   4        2.95        2.96      2.85 o 
   5 -10   4       42.82       50.92      9.86 o 
   6 -10   4        0.28        0.76      3.57 o 
   7 -10   4       42.80       43.02      7.34 o 
  -6  -9   4       33.73       35.74      9.91 o 
  -5  -9   4        4.11        2.70      5.00 o 
  -4  -9   4        7.47        7.02      7.77 o 
  -3  -9   4       20.75       18.66     13.25 o 
  -2  -9   4        9.74       11.61     11.57 o 
  -1  -9   4      350.36      360.55     21.99 o 
   0  -9   4      130.17      143.72     11.53 o 
   1  -9   4      367.42      358.02     20.90 o 
   2  -9   4       54.42       47.67      8.05 o 
   3  -9   4       85.25       87.71      7.93 o 
   4  -9   4      370.96      357.35     20.32 o 
   5  -9   4       30.43       23.17      7.34 o 
   6  -9   4      153.05      135.53     23.82 o 
   7  -9   4       49.64       44.21      7.02 o 
   8  -9   4        7.36        9.61     11.20 o 
  -7  -8   4       21.86       22.71      7.52 o 
  -6  -8   4       10.68        9.82     18.49 o 
  -5  -8   4      125.59      129.56     15.81 o 
  -4  -8   4       72.99       77.77      9.07 o 
  -3  -8   4      439.58      473.13     25.50 o 
  -2  -8   4       11.52       15.18      8.03 o 
  -1  -8   4       52.56       52.26      6.96 o 
   0  -8   4      462.90      472.79     19.18 o 
   1  -8   4      228.28      216.28     11.02 o 
   2  -8   4       56.54       53.65      6.17 o 
   3  -8   4       44.28       43.41      8.43 o 
   4  -8   4      209.00      191.33     12.45 o 
   5  -8   4       36.20       29.40     18.92 o 
   6  -8   4       25.04       23.18     12.45 o 
   7  -8   4       15.91       15.55     10.88 o 
   8  -8   4       71.25       81.59     10.18 o 
   9  -8   4        0.08        1.41      3.57 o 
  -7  -7   4        3.82        1.75      1.91 o 
  -6  -7   4        8.17        6.10      5.56 o 
  -5  -7   4        1.94        2.06      1.84 o 
  -4  -7   4       27.01       25.06      3.25 o 
  -3  -7   4      465.48      489.87     15.77 o 
  -2  -7   4        5.89        6.04      1.28 o 
  -1  -7   4        0.81       -0.32      2.29 o 
   0  -7   4       24.62       30.01     13.15 o 
   1  -7   4       72.55       70.21      6.91 o 
   2  -7   4     1070.56     1144.04     42.19 o 
   3  -7   4      485.03      502.39     22.60 o 
   4  -7   4      584.04      624.92     18.14 o 
   5  -7   4      683.32      643.68     22.95 o 
   6  -7   4       93.46       81.38      5.39 o 
   7  -7   4       34.51       35.56      3.77 o 
   8  -7   4        3.34        3.05      2.54 o 
   9  -7   4       28.19       25.18      5.13 o 
  10  -7   4        8.28        7.85      8.17 o 
  -8  -6   4        0.19       -0.05      3.61 o 
  -7  -6   4      186.35      201.19     14.42 o 
  -6  -6   4      112.42      125.91      8.59 o 
  -5  -6   4       94.80       92.08      5.81 o 
  -4  -6   4      221.16      210.89     10.00 o 
  -3  -6   4        2.41        2.61      2.33 o 
  -2  -6   4        0.24        0.56      0.87 o 
  -1  -6   4      200.89      161.14     17.57 o 
   0  -6   4      302.12      322.74     12.99 o 
   1  -6   4      851.87      908.56     28.22 o 
   2  -6   4        3.73        4.14      2.70 o 
   3  -6   4       74.45       66.48      2.98 o 
   4  -6   4      233.17      228.84      8.22 o 
   5  -6   4      106.15      105.79      7.14 o 
   6  -6   4      152.40      127.39      8.11 o 
   7  -6   4       10.08        5.60      4.24 o 
   8  -6   4        0.07        0.39      2.63 o 
   9  -6   4        2.62        1.47      1.64 o 
  10  -6   4       40.24       51.59      5.40 o 
  -8  -5   4      124.53      126.28     10.84 o 
  -7  -5   4       34.69       36.87      5.91 o 
  -6  -5   4       45.86       47.22      5.19 o 
  -5  -5   4        1.77        1.62      1.76 o 
  -4  -5   4       20.05       18.18      2.45 o 
  -3  -5   4        7.84       11.15      5.33 o 
  -2  -5   4      233.32      239.20      9.41 o 
  -1  -5   4      847.09      903.85     19.54 o 
   0  -5   4      789.49      835.70     22.62 o 
   1  -5   4      206.41      208.74     12.40 o 
   2  -5   4       20.36       25.47      4.32 o 
   3  -5   4       24.39       20.63      2.11 o 
   4  -5   4      590.18      615.76     13.15 o 
   5  -5   4      784.43      766.21     18.71 o 
   6  -5   4      206.13      216.64     11.31 o 
   7  -5   4     1558.88     1529.48     27.08 o 
   8  -5   4      590.34      574.85     22.86 o 
   9  -5   4       49.73       48.96      6.14 o 
  10  -5   4       50.05       47.69      5.96 o 
  -9  -4   4       11.88       13.33     17.99 o 
  -8  -4   4       95.44      104.76      8.91 o 
  -7  -4   4        4.55        5.66      4.50 o 
  -6  -4   4        0.14        0.74      1.63 o 
  -5  -4   4       52.21       48.17      4.05 o 
  -4  -4   4      294.23      279.76      9.00 o 
  -3  -4   4      321.66      329.59      8.88 o 
  -2  -4   4      312.48      340.26      6.83 o 
  -1  -4   4        0.18        0.48      0.73 o 
   0  -4   4       42.42       35.19      2.05 o 
   1  -4   4      236.94      233.69     10.50 o 
   2  -4   4       55.97       62.13      3.67 o 
   3  -4   4       81.94       86.86      4.26 o 
   4  -4   4        0.01        0.87      0.73 o 
   5  -4   4      260.69      245.75      9.36 o 
   6  -4   4      390.60      357.30     11.35 o 
   7  -4   4       38.49       46.14      4.46 o 
   8  -4   4       69.71       59.69      4.91 o 
   9  -4   4        5.15        4.62      3.75 o 
  10  -4   4       20.20       16.44     12.21 o 
  11  -4   4        3.00        1.89      4.80 o 
  -9  -3   4       30.54       27.66      6.03 o 
  -8  -3   4       28.76       31.27      5.85 o 
  -7  -3   4       64.63       60.42      7.11 o 
  -6  -3   4        0.41        0.82      1.25 o 
  -5  -3   4       34.48       31.22      2.14 o 
  -4  -3   4        1.21        1.96      1.24 o 
  -3  -3   4        1.08        1.41      1.04 o 
  -2  -3   4      965.08     1040.98     13.43 o 
  -1  -3   4       33.49       33.88      2.07 o 
   0  -3   4       54.80       49.71      2.72 o 
   1  -3   4     2017.58     2187.32     56.71 o 
   2  -3   4       46.02       55.44      7.44 o 
   3  -3   4      382.30      336.40      5.48 o 
   4  -3   4     1033.73     1054.51     16.03 o 
   5  -3   4       60.47       74.28      6.06 o 
   6  -3   4      447.72      429.78     13.49 o 
   7  -3   4     1106.87     1108.03     30.11 o 
   8  -3   4      525.10      511.92     18.56 o 
   9  -3   4      310.89      319.66     13.48 o 
  10  -3   4      461.86      466.90     21.75 o 
  11  -3   4        9.87       10.42      8.74 o 
  -9  -2   4       14.33       14.95     14.64 o 
  -8  -2   4       80.46       77.41      7.89 o 
  -7  -2   4      132.69      133.23     10.18 o 
  -6  -2   4      737.27      755.07     16.89 o 
  -5  -2   4        3.85        2.88      1.63 o 
  -4  -2   4       67.84       60.01      3.79 o 
  -3  -2   4      534.16      503.26      8.70 o 
  -2  -2   4     1226.92     1317.58     17.83 o 
  -1  -2   4      259.60      253.49      6.00 o 
   0  -2   4       34.42       40.17      1.51 o 
   1  -2   4      124.34      133.75      4.07 o 
   2  -2   4      534.95      557.61      9.19 o 
   3  -2   4      143.73      145.27      5.00 o 
   4  -2   4      842.55      946.51     21.96 o 
   5  -2   4       96.91      105.70      6.54 o 
   6  -2   4       48.04       49.22      5.25 o 
   7  -2   4       24.64       20.32      4.79 o 
   8  -2   4      425.46      416.47     15.65 o 
   9  -2   4       50.78       53.67      7.96 o 
  10  -2   4      112.66      106.94      7.43 o 
  11  -2   4        1.75        1.65      1.99 o 
  -9  -1   4        6.88        5.48      4.56 o 
  -8  -1   4       18.67       23.94      7.16 o 
  -7  -1   4      178.50      194.84     13.60 o 
  -6  -1   4       27.30       27.43      2.89 o 
  -5  -1   4      205.88      205.44      9.17 o 
  -4  -1   4      158.33      156.77      5.40 o 
  -3  -1   4      968.24      999.74     21.65 o 
  -2  -1   4      336.20      318.66      3.25 o 
  -1  -1   4      550.94      602.98      5.35 o 
   0  -1   4     2770.22     3024.55    111.06 o 
   1  -1   4       12.67       20.71      1.18 o 
   2  -1   4      427.61      488.30      4.92 o 
   3  -1   4      403.48      374.28      6.91 o 
   4  -1   4      274.01      251.87      7.50 o 
   5  -1   4      821.29      823.04     17.49 o 
   6  -1   4      383.02      369.64     12.25 o 
   7  -1   4       33.76       29.32      3.56 o 
   8  -1   4       16.96       22.29     11.04 o 
   9  -1   4        7.69        5.55      3.85 o 
  10  -1   4       82.08       82.27      6.35 o 
  11  -1   4      149.09      146.35      9.75 o 
 -10   0   4        6.18        7.85      9.84 o 
  -9   0   4        5.99        8.77      8.82 o 
  -8   0   4       95.95       83.30      8.97 o 
  -7   0   4      320.38      274.24     28.88 o 
  -6   0   4      113.68      108.63      7.64 o 
  -5   0   4      937.43      941.64     30.08 o 
  -4   0   4       32.00       25.62      2.24 o 
  -3   0   4      625.76      609.97     12.13 o 
  -2   0   4      461.91      447.38      7.17 o 
  -1   0   4        6.40        9.59      0.71 o 
   0   0   4    11437.35    13242.23    288.55 o 
   1   0   4     7251.64     8395.67    127.27 o 
   2   0   4      137.84      138.79      2.69 o 
   3   0   4       18.34       18.86      1.35 o 
   4   0   4      107.23      102.44      4.62 o 
   5   0   4      999.67     1069.52     29.25 o 
   6   0   4        1.55        4.65      2.41 o 
   7   0   4       47.87       45.98      6.72 o 
   8   0   4        8.29       12.40      7.19 o 
   9   0   4        0.13        0.94      1.83 o 
  10   0   4        8.45        5.49      4.56 o 
  11   0   4      305.16      329.57     16.85 o 
 -10   1   4        5.12        3.30      3.62 o 
  -9   1   4       27.64       39.14      8.40 o 
  -8   1   4       80.51       77.14      8.21 o 
  -7   1   4       15.30       12.64      2.37 o 
  -6   1   4      227.00      227.81     11.39 o 
  -5   1   4      205.04      186.71      8.12 o 
  -4   1   4       97.13       84.12      3.85 o 
  -3   1   4       24.50       25.40      1.79 o 
  -2   1   4       19.83       19.35      1.61 o 
  -1   1   4        9.22       10.58      0.80 o 
   0   1   4     1278.52     1438.87     15.46 o 
   1   1   4       22.44       28.91      1.10 o 
   2   1   4     2316.45     2557.09     27.55 o 
   3   1   4       34.13       46.97      1.91 o 
   4   1   4        2.63        0.80      0.70 o 
   5   1   4        7.12        3.66      2.77 o 
   6   1   4      243.27      251.16     10.82 o 
   7   1   4     1531.91     1613.15     29.02 o 
   8   1   4      185.29      188.73     11.89 o 
   9   1   4        3.05        1.91      1.84 o 
  10   1   4        3.05        1.81      2.39 o 
  11   1   4       10.01        8.65      6.38 o 
 -10   2   4       69.44       70.49     10.57 o 
  -9   2   4      483.79      534.39     30.17 o 
  -8   2   4        4.86        6.95      6.24 o 
  -7   2   4        0.95        0.82      1.84 o 
  -6   2   4     1045.00     1086.27     28.69 o 
  -5   2   4      249.59      220.25      9.49 o 
  -4   2   4      929.99      915.91     22.89 o 
  -3   2   4     3047.09     3510.63     79.33 o 
  -2   2   4        2.36        2.35      0.73 o 
  -1   2   4     3484.75     4044.30     39.78 o 
   0   2   4     1103.48     1156.59      7.91 o 
   1   2   4      119.30      121.16      1.65 o 
   2   2   4        0.01        1.09      0.48 o 
   3   2   4     1133.04     1131.42     20.87 o 
   4   2   4        4.72        7.81      2.53 o 
   5   2   4      182.82      187.42      9.02 o 
   6   2   4      150.58      162.40      8.03 o 
   7   2   4       99.12       89.91      7.68 o 
   8   2   4        7.06        3.60      2.15 o 
   9   2   4       23.09       14.09      9.50 o 
  10   2   4       25.72       28.70      4.98 o 
  11   2   4       21.54       16.76     12.31 o 
 -10   3   4       58.67       80.12     10.13 o 
  -9   3   4       13.66       12.43      8.22 o 
  -8   3   4        0.64        0.29      3.07 o 
  -7   3   4      167.82      186.56      9.56 o 
  -6   3   4       42.76       41.74      4.75 o 
  -5   3   4      590.47      550.40     35.24 o 
  -4   3   4       45.63       49.41      2.80 o 
  -3   3   4      112.37      119.74      4.40 o 
  -2   3   4      120.61      114.32      3.57 o 
  -1   3   4        2.19        6.34      0.99 o 
   0   3   4        0.25        0.53      0.40 o 
   1   3   4      918.84      817.25     30.42 o 
   2   3   4       19.19       17.30      0.81 o 
   3   3   4     2010.31     2164.97     46.89 o 
   4   3   4      708.05      657.83     13.07 o 
   5   3   4      224.75      225.61      6.69 o 
   6   3   4      159.31      157.27      8.31 o 
   7   3   4        5.98        6.51      4.69 o 
   8   3   4       62.09       66.43      5.94 o 
   9   3   4       26.09       25.59      6.10 o 
  10   3   4       90.89       88.55      7.10 o 
  11   3   4       90.78       95.41      7.83 o 
 -10   4   4      346.32      384.57     17.29 o 
  -9   4   4       88.11       87.25     11.65 o 
  -8   4   4      267.18      261.18     14.93 o 
  -7   4   4     1005.63      990.98     38.81 o 
  -6   4   4        1.47        1.15      2.20 o 
  -5   4   4      187.04      200.61     10.77 o 
  -4   4   4        7.33       10.97      4.09 o 
  -3   4   4      244.77      201.91      7.97 o 
  -2   4   4     1174.99     1243.45     24.46 o 
  -1   4   4       74.04       66.52      2.72 o 
   0   4   4     2507.08     2618.97     51.15 o 
   1   4   4      238.25      263.89      2.58 o 
   2   4   4      904.97      972.13     19.58 o 
   3   4   4       10.29        7.53      1.28 o 
   4   4   4      195.18      208.98      6.51 o 
   5   4   4      125.88      102.26      5.15 o 
   6   4   4      181.87      192.62      9.84 o 
   7   4   4       14.56       14.76      8.34 o 
   8   4   4      211.44      207.63     10.27 o 
   9   4   4      112.91      113.47      8.10 o 
  10   4   4       46.37       46.11      6.07 o 
  11   4   4        0.40        2.14      2.13 o 
  -9   5   4        0.82        1.38      4.46 o 
  -8   5   4        0.02        0.81      1.37 o 
  -7   5   4       51.58       42.36      4.89 o 
  -6   5   4      291.91      284.45      9.99 o 
  -5   5   4       50.08       52.37      4.28 o 
  -4   5   4      154.97      124.98      7.71 o 
  -3   5   4       80.36       82.32      5.40 o 
  -2   5   4      587.31      574.87      7.64 o 
  -1   5   4       12.39       16.32      1.98 o 
   0   5   4     1082.73     1129.57     19.99 o 
   1   5   4       24.02       21.20      1.25 o 
   2   5   4      930.20     1007.84     17.76 o 
   3   5   4      261.22      338.98      5.69 o 
   4   5   4     1272.10     1311.19     12.46 o 
   5   5   4      114.02      102.21      6.49 o 
   6   5   4      633.68      593.11     17.24 o 
   7   5   4      886.53      865.40     26.15 o 
   8   5   4      218.79      225.73     11.25 o 
   9   5   4        2.29        2.44      3.10 o 
  10   5   4        1.88        3.77      2.96 o 
  11   5   4        8.94        8.45      8.45 o 
  -9   6   4        0.57        0.53      3.37 o 
  -8   6   4       98.56       97.85      6.62 o 
  -7   6   4      309.48      303.81     13.83 o 
  -6   6   4      750.24      718.29     21.79 o 
  -5   6   4      373.84      386.87     12.13 o 
  -4   6   4      426.16      442.08     13.72 o 
  -3   6   4      320.33      318.49     12.17 o 
  -2   6   4      223.04      214.72      7.83 o 
  -1   6   4       10.41       13.71      1.74 o 
   0   6   4     2334.74     2540.02     32.47 o 
   1   6   4      365.48      384.48      5.88 o 
   2   6   4       64.37       66.76      4.57 o 
   3   6   4      204.56      173.42      5.82 o 
   4   6   4      439.60      457.37      9.53 o 
   5   6   4        1.76        1.13      1.87 o 
   6   6   4     1033.76     1043.73     24.71 o 
   7   6   4       52.63       54.41      4.85 o 
   8   6   4        8.41        8.16      6.31 o 
   9   6   4        5.27        6.14      4.12 o 
  10   6   4        0.05        0.15      2.72 o 
  11   6   4        0.11        0.24      2.27 o 
  -9   7   4        0.08        2.04      3.58 o 
  -8   7   4       23.66       28.89      5.74 o 
  -7   7   4        1.28        1.39      1.45 o 
  -6   7   4      125.21      120.72      6.60 o 
  -5   7   4      138.96      134.85      7.84 o 
  -4   7   4      135.85      137.53      8.73 o 
  -3   7   4       72.01       67.26      5.00 o 
  -2   7   4       54.91       52.54      4.51 o 
  -1   7   4        6.22        7.71      3.63 o 
   0   7   4      130.48      150.09      6.65 o 
   1   7   4      285.10      248.03      5.78 o 
   2   7   4      168.12      157.56      6.84 o 
   3   7   4      419.73      410.74      8.77 o 
   4   7   4      310.57      288.88      8.75 o 
   5   7   4       89.43       86.34      5.55 o 
   6   7   4      673.20      659.15     20.61 o 
   7   7   4      308.81      328.55     13.34 o 
   8   7   4        2.90        3.82      3.42 o 
   9   7   4       57.36       61.26      6.56 o 
  10   7   4      156.38      183.67     11.52 o 
  -9   8   4      118.62      137.92     11.64 o 
  -8   8   4       41.43       39.46      5.51 o 
  -7   8   4       71.28       84.18      6.58 o 
  -6   8   4      142.42      145.70      9.44 o 
  -5   8   4      178.19      177.04     10.44 o 
  -4   8   4      283.65      284.86     14.60 o 
  -3   8   4      318.69      317.29     11.06 o 
  -2   8   4      572.92      587.85     17.60 o 
  -1   8   4      201.80      205.22      9.34 o 
   0   8   4      783.96      798.62     18.21 o 
   1   8   4      778.50      787.24     15.38 o 
   2   8   4       46.04       45.07      3.36 o 
   3   8   4      456.37      483.86     13.07 o 
   4   8   4      126.41      130.27      8.76 o 
   5   8   4      256.60      240.87     12.68 o 
   6   8   4     1323.34     1351.68     32.56 o 
   7   8   4        0.00        0.60      1.62 o 
   8   8   4        1.99        2.35      2.16 o 
   9   8   4       23.60       23.71      5.40 o 
  10   8   4       27.61       36.07      8.19 o 
  -8   9   4       22.65       16.77     13.35 o 
  -7   9   4      135.51      128.31      9.66 o 
  -6   9   4        2.25        1.76      3.62 o 
  -5   9   4        1.95        2.06      2.79 o 
  -4   9   4       83.07       76.85      5.64 o 
  -3   9   4     1121.61     1115.96     30.53 o 
  -2   9   4       43.92       42.07      3.85 o 
  -1   9   4      983.07     1028.88     31.34 o 
   0   9   4      506.92      511.88     14.61 o 
   1   9   4      416.96      424.53     12.58 o 
   2   9   4        0.03        0.82      2.15 o 
   3   9   4      138.43      125.08      8.69 o 
   4   9   4       37.65       45.72      5.28 o 
   5   9   4       23.70       24.32      3.57 o 
   6   9   4       50.69       52.74      4.95 o 
   7   9   4       46.87       35.94      6.16 o 
   8   9   4      256.88      252.84     11.34 o 
   9   9   4       29.94       33.00      4.71 o 
  10   9   4        2.81        2.25      2.34 o 
  -8  10   4       72.09       65.56      9.16 o 
  -7  10   4      122.25      131.05      8.80 o 
  -6  10   4        0.53        0.53      1.95 o 
  -5  10   4       52.75       46.32      8.07 o 
  -4  10   4       80.31       88.82      5.99 o 
  -3  10   4      668.85      647.57     21.84 o 
  -2  10   4       49.85       53.29      5.56 o 
  -1  10   4      440.21      464.72     15.43 o 
   0  10   4      732.04      761.87     21.84 o 
   1  10   4      752.19      758.64     24.58 o 
   2  10   4      161.58      160.01      9.13 o 
   3  10   4      120.36      100.64      7.72 o 
   4  10   4      254.78      255.77      9.72 o 
   5  10   4       41.16       35.31      6.03 o 
   6  10   4        1.59        2.12      1.91 o 
   7  10   4       13.68       14.22     10.87 o 
   8  10   4      160.15      149.60      9.76 o 
   9  10   4       25.32       25.79      6.00 o 
  -7  11   4      269.64      285.26     12.25 o 
  -6  11   4       41.17       36.95      5.95 o 
  -5  11   4       96.25       99.29      6.40 o 
  -4  11   4       17.13       17.50      4.11 o 
  -3  11   4       17.66       22.58      4.63 o 
  -2  11   4      391.55      372.70     16.75 o 
  -1  11   4     1322.46     1394.15     38.63 o 
   0  11   4       62.71       57.88      5.47 o 
   1  11   4      184.79      190.95      9.29 o 
   2  11   4      269.89      284.88     11.45 o 
   3  11   4       30.05       27.89      3.65 o 
   4  11   4       13.20       18.08      4.48 o 
   5  11   4       59.92       62.97      5.60 o 
   6  11   4       19.22       11.90      4.43 o 
   7  11   4      560.09      599.93     27.13 o 
   8  11   4        0.33        0.84      2.24 o 
  -6  12   4      360.68      394.71     16.10 o 
  -5  12   4      153.71      154.85     10.00 o 
  -4  12   4       85.19       88.10      6.17 o 
  -3  12   4      161.47      165.30      9.42 o 
  -2  12   4        1.97        1.23      1.25 o 
  -1  12   4      395.95      421.35     18.37 o 
   0  12   4       40.47       40.28      5.37 o 
   1  12   4        0.94        0.78      1.77 o 
   2  12   4       57.12       53.33      4.77 o 
   3  12   4      294.98      276.32     10.68 o 
   4  12   4       20.55       21.73      5.17 o 
   5  12   4        7.41        9.86      7.29 o 
   6  12   4       63.96       65.85      5.84 o 
   7  12   4       10.37        7.20      7.44 o 
  -5  13   4        1.42        1.07      1.93 o 
  -4  13   4      124.78      143.69      9.50 o 
  -3  13   4       24.26       23.89      4.11 o 
  -2  13   4        4.76        3.88      4.11 o 
  -1  13   4      331.25      325.61     14.63 o 
   0  13   4      535.11      542.89     21.62 o 
   1  13   4      149.30      137.20      8.93 o 
   2  13   4       83.48       73.19      5.35 o 
   3  13   4      130.67      129.22      7.14 o 
   4  13   4      132.51      135.69      8.86 o 
   5  13   4      240.83      235.06     12.08 o 
   6  13   4       54.76       54.92      6.99 o 
  -4  14   4      117.06      123.03     10.00 o 
  -3  14   4       63.39       58.02      7.18 o 
  -2  14   4       24.21       14.21     16.44 o 
  -1  14   4       16.21       18.09      5.40 o 
   0  14   4       23.54       20.91     21.46 o 
   1  14   4      332.03      349.56     23.71 o 
   2  14   4        2.04        5.38      5.64 o 
   3  14   4        1.08        0.95      2.47 o 
   4  14   4       11.89        9.30      9.95 o 
   5  14   4       11.52        6.27      8.61 o 
  -2  15   4        0.00        0.96      3.06 o 
  -1  15   4        0.06        0.37      2.21 o 
   0  15   4        3.03        1.28      2.87 o 
   1  15   4        8.30        6.70      8.44 o 
   2  15   4       61.06       52.89     11.87 o 
   3  15   4      123.17      119.36     15.55 o 
   0 -12   5       28.67       28.53      7.93 o 
   1 -12   5        0.26        1.17      2.82 o 
   2 -12   5       52.14       57.47     10.19 o 
   3 -12   5       30.45       36.35      9.65 o 
  -3 -11   5       46.32       52.18     11.26 o 
  -2 -11   5        0.51        1.12      3.09 o 
  -1 -11   5       86.79      103.11     10.19 o 
   0 -11   5        1.26        1.22      3.51 o 
   1 -11   5        2.25        1.56      7.32 o 
   3 -11   5       50.90       53.83      8.04 o 
   4 -11   5       18.93       15.77     13.39 o 
   5 -11   5        9.40        6.28      4.75 o 
  -4 -10   5        1.62        2.88      5.38 o 
  -3 -10   5        0.16        0.93      1.87 o 
  -2 -10   5       92.94       86.95      8.78 o 
  -1 -10   5       45.16       40.44     10.09 o 
   0 -10   5       26.32       28.77      8.00 o 
   1 -10   5        1.43        0.29      4.84 o 
   2 -10   5      291.04      296.42     13.80 o 
   3 -10   5      499.27      532.02     27.16 o 
   4 -10   5      156.46      163.00     13.44 o 
   5 -10   5      254.77      263.05     18.23 o 
   6 -10   5       73.62       83.07     14.34 o 
   7 -10   5       15.51       11.77     13.51 o 
  -5  -9   5       19.43       13.32     25.30 o 
  -4  -9   5       56.86       60.16     28.09 o 
  -3  -9   5       41.55       51.71     11.17 o 
  -2  -9   5      259.67      245.93     14.99 o 
  -1  -9   5       27.04       33.98      5.59 o 
   0  -9   5        0.23        1.85      3.34 o 
   1  -9   5       12.07        9.61      5.01 o 
   2  -9   5       64.01       53.52      8.31 o 
   3  -9   5        8.11        8.09      5.10 o 
   4  -9   5       62.46       51.99      9.07 o 
   5  -9   5       23.97       23.04     12.81 o 
   6  -9   5       50.60       47.23      7.62 o 
   7  -9   5       76.34       67.18      9.06 o 
   8  -9   5        1.67        0.45      3.45 o 
  -6  -8   5        4.31        4.39      6.38 o 
  -5  -8   5        8.72        5.78     10.89 o 
  -4  -8   5        1.25        2.30      4.15 o 
  -3  -8   5       38.18       34.52     13.19 o 
  -2  -8   5        0.26        0.74      1.82 o 
  -1  -8   5       74.30       72.91      8.02 o 
   0  -8   5      576.55      545.93     87.96 o 
   1  -8   5      179.95      175.29     11.55 o 
   2  -8   5       43.90       48.06      6.12 o 
   3  -8   5      256.22      262.46     16.86 o 
   4  -8   5      140.90      121.04     10.83 o 
   5  -8   5       49.13       53.05      9.11 o 
   6  -8   5      715.47      737.27     28.20 o 
   7  -8   5       84.54       77.44      8.11 o 
   8  -8   5      203.34      218.53     15.65 o 
   9  -8   5       15.33        7.55      8.28 o 
  -7  -7   5        1.94        0.96      3.92 o 
  -6  -7   5        7.67        6.11      8.92 o 
  -5  -7   5        7.55       12.27     14.07 o 
  -4  -7   5      326.45      331.69     16.21 o 
  -3  -7   5      369.53      346.06     19.25 o 
  -2  -7   5      175.67      175.06     13.04 o 
  -1  -7   5      280.29      282.50     14.07 o 
   0  -7   5     1049.10     1102.66     40.72 o 
   1  -7   5      348.73      348.70     20.94 o 
   2  -7   5      288.07      292.44     18.08 o 
   3  -7   5       25.32       28.81      9.71 o 
   4  -7   5        5.44        5.53      4.53 o 
   5  -7   5      118.66      120.67     10.63 o 
   6  -7   5      194.10      161.69     11.70 o 
   7  -7   5        8.00        7.18      5.28 o 
   8  -7   5       22.67       24.12     13.05 o 
   9  -7   5        2.64        1.28      2.91 o 
  -7  -6   5       36.08       33.30      5.19 o 
  -6  -6   5       28.44       21.07      6.67 o 
  -5  -6   5       99.28       93.01      8.13 o 
  -4  -6   5      155.20      156.26      6.99 o 
  -3  -6   5      130.08      128.73      6.31 o 
  -2  -6   5       13.93       17.00      2.54 o 
  -1  -6   5      108.90      107.50      4.81 o 
   0  -6   5       40.32       39.97      5.66 o 
   1  -6   5        0.06        2.08      5.17 o 
   2  -6   5      727.70      763.83     23.07 o 
   3  -6   5      253.85      262.64     12.59 o 
   4  -6   5      193.60      194.12     10.41 o 
   5  -6   5      216.09      206.43      6.79 o 
   6  -6   5      517.72      473.98     17.32 o 
   7  -6   5       79.80       92.69      6.25 o 
   8  -6   5       79.30       76.60      5.90 o 
   9  -6   5      265.70      265.42     13.82 o 
  10  -6   5        3.12        3.57      3.12 o 
  -8  -5   5       66.46       51.34      6.85 o 
  -7  -5   5        5.90        7.77     12.29 o 
  -6  -5   5       69.25       69.81      6.82 o 
  -5  -5   5      182.34      182.48     13.93 o 
  -4  -5   5       97.22       96.51      5.04 o 
  -3  -5   5       15.11       12.28      2.44 o 
  -2  -5   5      676.56      679.84     21.83 o 
  -1  -5   5      632.50      603.24     12.32 o 
   0  -5   5      396.42      406.68     14.85 o 
   1  -5   5      869.75      906.10     26.86 o 
   2  -5   5      281.52      285.47     12.40 o 
   3  -5   5       67.39       73.14      3.31 o 
   4  -5   5       88.41       93.01      3.97 o 
   5  -5   5        0.54        1.02      1.42 o 
   6  -5   5      212.96      190.37     10.13 o 
   7  -5   5       84.94       67.98      5.27 o 
   8  -5   5       12.97        7.64      5.15 o 
   9  -5   5      148.40      143.53      8.21 o 
  10  -5   5       16.47       15.96     12.99 o 
  -8  -4   5        4.36        2.98      4.87 o 
  -7  -4   5       32.92       33.86      5.71 o 
  -6  -4   5       54.72       56.21      7.12 o 
  -5  -4   5      186.25      179.92     11.47 o 
  -4  -4   5        1.66        1.66      1.27 o 
  -3  -4   5      135.73      131.97      7.03 o 
  -2  -4   5       22.94       22.40      2.35 o 
  -1  -4   5       77.52       79.71      3.70 o 
   0  -4   5        7.93       10.43      1.43 o 
   1  -4   5      377.52      390.12      6.34 o 
   2  -4   5       24.78       26.88      2.23 o 
   3  -4   5     1013.98     1014.34     17.68 o 
   4  -4   5      749.62      725.11     13.90 o 
   5  -4   5      159.06      156.24      9.50 o 
   6  -4   5      491.29      525.56     16.45 o 
   7  -4   5       35.12       29.93      5.51 o 
   8  -4   5        0.68        1.17      2.29 o 
   9  -4   5        1.00        1.42      2.02 o 
  10  -4   5      120.29      122.55      8.63 o 
  11  -4   5        5.38        2.94      4.05 o 
  -9  -3   5       95.94       96.52      9.81 o 
  -8  -3   5      135.89      122.48     14.92 o 
  -7  -3   5      105.48      119.47      8.94 o 
  -6  -3   5       14.41       12.56     10.95 o 
  -5  -3   5       38.05       33.72      2.62 o 
  -4  -3   5      130.35      136.75      6.46 o 
  -3  -3   5        0.33        0.49      0.38 o 
  -2  -3   5       61.70       69.06      3.65 o 
  -1  -3   5      543.95      518.67      8.16 o 
   0  -3   5       49.64       40.98      2.72 o 
   1  -3   5      679.68      624.78     15.36 o 
   2  -3   5     1401.62     1488.10     32.31 o 
   3  -3   5     1623.70     1678.76     13.80 o 
   4  -3   5      165.88      145.42     11.08 o 
   5  -3   5       53.27       61.17      5.38 o 
   6  -3   5        2.34        2.84      2.08 o 
   7  -3   5       38.11       32.24      4.90 o 
   8  -3   5       34.26       32.10      7.24 o 
   9  -3   5       51.54       44.61      5.52 o 
  10  -3   5      167.68      153.28     11.03 o 
  11  -3   5       51.03       60.61      8.45 o 
  -9  -2   5        2.11        1.31      3.65 o 
  -8  -2   5       75.94       88.10      9.57 o 
  -7  -2   5      245.90      250.55     13.32 o 
  -6  -2   5      248.98      252.25     14.94 o 
  -5  -2   5      529.27      503.44     14.80 o 
  -4  -2   5        0.06        3.58      2.72 o 
  -3  -2   5        2.37        2.95      1.15 o 
  -2  -2   5      110.71      105.15      4.01 o 
  -1  -2   5      521.86      552.56     10.90 o 
   0  -2   5       72.50       61.66      3.29 o 
   1  -2   5       65.14       70.85      3.33 o 
   2  -2   5      679.57      738.31     10.67 o 
   3  -2   5     1214.99     1295.10     14.87 o 
   4  -2   5       76.61       73.52      3.89 o 
   5  -2   5      162.96      163.45      7.83 o 
   6  -2   5      190.64      183.13     12.02 o 
   7  -2   5       44.38       37.56      3.67 o 
   8  -2   5       66.61       64.99      6.24 o 
   9  -2   5      524.13      542.50     22.07 o 
  10  -2   5      105.96      110.22      8.35 o 
  11  -2   5        5.57        4.86      6.35 o 
  -9  -1   5        0.01        1.22      2.83 o 
  -8  -1   5       47.68       53.70      8.09 o 
  -7  -1   5       33.84       36.54      8.02 o 
  -6  -1   5       37.15       36.85      6.72 o 
  -5  -1   5      440.22      436.25     18.08 o 
  -4  -1   5      105.90      106.41      8.39 o 
  -3  -1   5      361.63      383.57     12.95 o 
  -2  -1   5      139.90      134.49      7.31 o 
  -1  -1   5      594.03      602.43      9.16 o 
   0  -1   5       42.16       61.87      2.94 o 
   1  -1   5      482.04      505.51      5.95 o 
   2  -1   5       95.43      118.21      3.64 o 
   3  -1   5       19.72       35.02      2.39 o 
   4  -1   5      315.63      295.57     12.14 o 
   5  -1   5      538.66      544.04     12.68 o 
   6  -1   5      128.66      127.32      7.01 o 
   7  -1   5       48.68       48.55      4.27 o 
   8  -1   5       65.24       63.59      5.69 o 
   9  -1   5      102.70      101.33      7.73 o 
  10  -1   5      101.14      103.00      7.32 o 
  11  -1   5       95.86       97.65      8.77 o 
  -9   0   5      151.73      169.03     13.44 o 
  -8   0   5       86.48       87.34     10.54 o 
  -7   0   5       44.61       44.91      6.14 o 
  -6   0   5      156.58      149.10     10.99 o 
  -5   0   5        1.23        1.74      2.70 o 
  -4   0   5       33.09       30.99      4.46 o 
  -3   0   5      126.28      134.81     12.00 o 
  -2   0   5       51.38       44.78      5.03 o 
  -1   0   5      149.81      164.18      4.23 o 
   0   0   5       74.86       87.75      2.56 o 
   1   0   5      369.46      354.34      5.24 o 
   2   0   5      260.50      239.35      3.64 o 
   3   0   5      675.46      678.42      7.30 o 
   4   0   5       59.98       57.54      3.99 o 
   5   0   5     1071.85     1121.18     20.85 o 
   6   0   5     2438.97     2744.63     35.01 o 
   7   0   5      180.47      186.89      9.87 o 
   8   0   5       74.59       75.75      5.92 o 
   9   0   5       81.63       81.03      7.73 o 
  10   0   5       36.41       31.08      5.93 o 
  11   0   5       95.68       90.10      8.91 o 
  -9   1   5        0.40       -0.02      3.99 o 
  -8   1   5       37.33       31.75      8.46 o 
  -7   1   5       12.03       13.06      8.43 o 
  -6   1   5      153.39      128.81     16.34 o 
  -5   1   5      205.76      208.59      5.84 o 
  -4   1   5     1307.48     1324.51     37.15 o 
  -3   1   5      318.00      325.37     11.06 o 
  -2   1   5       79.34       91.38      5.68 o 
  -1   1   5      327.35      306.90      8.53 o 
   0   1   5        0.08        0.73      0.44 o 
   1   1   5      741.01      826.13      6.20 o 
   2   1   5       31.66       35.52      1.60 o 
   3   1   5        2.10        1.83      0.76 o 
   4   1   5      430.79      449.47      6.92 o 
   5   1   5        1.57        1.07      2.35 o 
   6   1   5      339.82      351.23     15.23 o 
   7   1   5       13.15       10.29      5.60 o 
   8   1   5        0.58        1.04      2.80 o 
   9   1   5        7.30        4.77      3.87 o 
  10   1   5       52.21       41.75      6.19 o 
  11   1   5       33.78       39.21      5.91 o 
  -9   2   5        0.36        2.14      3.44 o 
  -8   2   5      133.18      145.73     10.88 o 
  -7   2   5      155.33      164.04     12.71 o 
  -6   2   5      192.43      203.92     10.69 o 
  -5   2   5       33.82       29.58      2.49 o 
  -4   2   5       11.75       13.48      1.39 o 
  -3   2   5       48.91       47.89      2.09 o 
  -2   2   5       30.44       31.25      1.92 o 
  -1   2   5        4.24        3.60      1.40 o 
   0   2   5       43.81       34.70      1.47 o 
   1   2   5       26.41       25.87      1.21 o 
   2   2   5     1662.73     1879.89     15.07 o 
   3   2   5       98.47       93.83      3.51 o 
   4   2   5      200.47      192.89      6.09 o 
   5   2   5      308.82      287.72      7.25 o 
   6   2   5        3.28        2.35      1.77 o 
   7   2   5      561.40      568.05     16.98 o 
   8   2   5      143.08      149.60      9.23 o 
   9   2   5      297.72      313.01     15.31 o 
  10   2   5       99.27       96.79      6.89 o 
  11   2   5        6.60        7.13      5.91 o 
  -9   3   5        0.59        0.35      3.50 o 
  -8   3   5        2.86        3.76      5.06 o 
  -7   3   5        0.10        0.41      2.82 o 
  -6   3   5       29.39       26.09      3.45 o 
  -5   3   5       17.21       12.66      1.97 o 
  -4   3   5      711.86      705.70     13.26 o 
  -3   3   5      300.55      305.64      6.24 o 
  -2   3   5       92.46       80.39      3.17 o 
  -1   3   5     2600.61     2938.14     47.71 o 
   0   3   5      483.91      506.74      4.98 o 
   1   3   5      567.06      577.70     10.73 o 
   2   3   5      470.89      449.77     11.62 o 
   3   3   5      357.25      352.36      4.71 o 
   4   3   5      104.46      119.42      4.94 o 
   5   3   5        5.60        7.96      3.55 o 
   6   3   5       13.78       17.66      8.39 o 
   7   3   5      683.89      695.94     20.74 o 
   8   3   5      178.53      177.16     11.01 o 
   9   3   5       39.10       36.90      7.21 o 
  10   3   5       10.06       19.54      5.74 o 
  11   3   5       16.58       11.69      9.76 o 
  -9   4   5       15.47       18.19      6.78 o 
  -8   4   5       74.25       71.62      7.85 o 
  -7   4   5        0.02        0.67      1.10 o 
  -6   4   5       49.05       51.89      8.09 o 
  -5   4   5       47.14       44.50      2.86 o 
  -4   4   5        0.94        0.82      0.87 o 
  -3   4   5        9.33        5.00      2.48 o 
  -2   4   5        4.81        3.94      1.90 o 
  -1   4   5      580.37      648.69      9.66 o 
   0   4   5       21.27       23.06      1.34 o 
   1   4   5      185.08      187.65     11.25 o 
   2   4   5      236.41      204.36      7.52 o 
   3   4   5     2643.03     3050.69     18.98 o 
   4   4   5      309.82      285.84      8.72 o 
   5   4   5       37.01       37.80      3.45 o 
   6   4   5      551.61      513.39     15.38 o 
   7   4   5       78.95       74.31      6.04 o 
   8   4   5        1.40        1.58      1.83 o 
   9   4   5      158.72      166.97      9.81 o 
  10   4   5      151.30      142.21      8.37 o 
  11   4   5      209.49      237.14     13.73 o 
  -9   5   5        1.21        2.14      2.91 o 
  -8   5   5       86.69       94.43      8.99 o 
  -7   5   5       88.43       80.43      6.15 o 
  -6   5   5      205.02      170.06      8.57 o 
  -5   5   5      117.54      110.90      7.71 o 
  -4   5   5      259.18      244.67      9.47 o 
  -3   5   5        5.52        7.55      3.45 o 
  -2   5   5     1936.55     2083.06     35.52 o 
  -1   5   5     2455.22     2693.82     63.75 o 
   0   5   5       80.16       76.73      2.98 o 
   1   5   5      304.33      305.34      6.46 o 
   2   5   5      747.70      801.82      9.41 o 
   3   5   5        0.03        0.83      0.64 o 
   4   5   5      228.39      229.64      5.86 o 
   5   5   5       46.54       39.09      3.43 o 
   6   5   5        2.87        2.57      2.41 o 
   7   5   5     1340.35     1357.68     38.86 o 
   8   5   5       97.25       98.44      6.20 o 
   9   5   5        1.99        1.20      2.30 o 
  10   5   5        0.61        0.75      2.24 o 
  11   5   5      133.69      156.81     12.21 o 
  -9   6   5        1.85        1.87      3.32 o 
  -8   6   5       12.84       10.64      8.11 o 
  -7   6   5        6.63        9.08      5.71 o 
  -6   6   5       25.53       27.66      3.98 o 
  -5   6   5        0.67        3.10      2.47 o 
  -4   6   5      261.54      245.40      9.28 o 
  -3   6   5       10.73        5.11      2.57 o 
  -2   6   5        3.63        0.83      0.78 o 
  -1   6   5      323.65      344.74     11.24 o 
   0   6   5     1268.97     1370.36     32.21 o 
   1   6   5       19.57       23.42      1.95 o 
   2   6   5     1115.70     1235.25     26.59 o 
   3   6   5       60.65       53.95      3.21 o 
   4   6   5      230.20      237.19      6.33 o 
   5   6   5     1117.37     1042.71     63.63 o 
   6   6   5       28.21       28.08      7.62 o 
   7   6   5      383.48      389.82     12.58 o 
   8   6   5       80.47       75.95      5.90 o 
   9   6   5       41.08       39.38      6.30 o 
  10   6   5        4.68        2.91      3.37 o 
  11   6   5       51.28       72.04      6.70 o 
  -9   7   5        0.61        1.99      3.97 o 
  -8   7   5        9.83       11.59     11.70 o 
  -7   7   5       21.80       18.48      4.33 o 
  -6   7   5      188.06      183.11      9.33 o 
  -5   7   5      153.58      134.15      8.07 o 
  -4   7   5      174.46      164.54      9.28 o 
  -3   7   5      294.99      272.81      9.68 o 
  -2   7   5       38.99       28.49      3.30 o 
  -1   7   5      372.50      337.22     10.53 o 
   0   7   5      625.19      644.61     17.56 o 
   1   7   5      195.86      211.23      7.45 o 
   2   7   5      226.85      213.02      7.72 o 
   3   7   5      755.48      766.64     14.47 o 
   4   7   5      168.45      163.00      7.23 o 
   5   7   5      650.64      674.76     18.41 o 
   6   7   5      180.74      172.46     10.19 o 
   7   7   5       66.49       60.06      5.05 o 
   8   7   5        1.50        2.22      2.15 o 
   9   7   5        6.48        7.45      6.50 o 
  10   7   5       33.77       32.99      5.60 o 
  -8   8   5      286.87      332.50     20.21 o 
  -7   8   5        4.26        3.26      3.20 o 
  -6   8   5       17.01       10.93      8.36 o 
  -5   8   5        0.02        0.81      2.29 o 
  -4   8   5        5.24        2.51      1.62 o 
  -3   8   5        3.17        4.98      3.30 o 
  -2   8   5      158.19      140.09      8.57 o 
  -1   8   5        9.43        7.36      3.66 o 
   0   8   5       12.10       13.07      2.59 o 
   1   8   5      532.13      542.77     16.80 o 
   2   8   5      118.62      110.16      5.31 o 
   3   8   5      291.39      287.32      7.65 o 
   4   8   5        0.16        1.08      1.78 o 
   5   8   5       16.70       17.36      7.08 o 
   6   8   5      798.86      808.46     22.42 o 
   7   8   5        0.14        0.53      2.65 o 
   8   8   5      143.00      149.78      8.29 o 
   9   8   5       20.03       22.70      5.85 o 
  10   8   5        0.24        0.36      2.34 o 
  -8   9   5       58.67       59.05      7.28 o 
  -7   9   5       15.11       13.37     13.66 o 
  -6   9   5        8.86       13.39      8.64 o 
  -5   9   5      213.29      214.16     10.32 o 
  -4   9   5      531.56      509.00     17.90 o 
  -3   9   5      121.42      111.95      7.39 o 
  -2   9   5      313.88      300.26     15.22 o 
  -1   9   5      469.82      460.63     13.15 o 
   0   9   5      248.62      252.37      9.14 o 
   1   9   5        8.08        6.21      3.16 o 
   2   9   5      654.82      620.80     34.57 o 
   3   9   5       95.98       92.18      6.58 o 
   4   9   5       41.48       47.46      4.47 o 
   5   9   5       15.16       19.78      3.92 o 
   6   9   5       17.87       17.50      9.81 o 
   7   9   5      166.92      157.35      9.38 o 
   8   9   5       75.62       65.45      6.88 o 
   9   9   5       16.39       17.51      6.29 o 
  10   9   5       11.85        4.60      6.43 o 
  -7  10   5       21.03       12.09      9.36 o 
  -6  10   5      136.05      153.80     10.27 o 
  -5  10   5        5.11        9.22      4.96 o 
  -4  10   5       72.34       69.46      5.78 o 
  -3  10   5       64.45       51.70      4.66 o 
  -2  10   5       25.70       21.03      7.68 o 
  -1  10   5      102.99      107.49      8.12 o 
   0  10   5      462.13      467.29     15.17 o 
   1  10   5        0.07        0.60      1.64 o 
   2  10   5        1.66        1.84      2.07 o 
   3  10   5       30.34       29.91      3.32 o 
   4  10   5      120.89      117.00      7.83 o 
   5  10   5      186.19      185.02      9.41 o 
   6  10   5      192.70      196.22      9.05 o 
   7  10   5       23.11       18.41      5.59 o 
   8  10   5      130.20      112.98      8.53 o 
   9  10   5        5.89        6.03      6.93 o 
  -7  11   5      424.43      478.64     15.67 o 
  -6  11   5        1.42        2.59      2.38 o 
  -5  11   5       37.61       39.39      5.10 o 
  -4  11   5        2.29        2.98      3.56 o 
  -3  11   5       38.14       40.88      5.11 o 
  -2  11   5      147.92      154.67      8.36 o 
  -1  11   5       60.84       54.92      4.64 o 
   0  11   5      260.14      260.17     11.24 o 
   1  11   5       14.23       13.30      7.71 o 
   2  11   5      231.89      227.61     11.16 o 
   3  11   5        5.11       10.16      6.89 o 
   4  11   5        0.14        1.37      1.48 o 
   5  11   5       65.89       70.84      5.71 o 
   6  11   5      127.94      122.62      7.81 o 
   7  11   5        5.05        1.96      2.62 o 
   8  11   5      114.35       97.99      8.24 o 
  -6  12   5        0.07        0.41      2.73 o 
  -5  12   5       90.94       77.41      7.09 o 
  -4  12   5      145.91      142.60      9.05 o 
  -3  12   5       88.50       86.79      6.60 o 
  -2  12   5        6.69        5.29      4.01 o 
  -1  12   5      556.55      558.73     22.07 o 
   0  12   5       46.24       42.75      4.23 o 
   1  12   5      164.07      154.51      8.58 o 
   2  12   5        9.98       11.92      7.79 o 
   3  12   5       63.01       70.92      6.23 o 
   4  12   5       31.43       32.72      4.68 o 
   5  12   5       13.69        7.56      5.40 o 
   6  12   5       10.94        9.09      7.97 o 
   7  12   5       30.80       25.51      6.88 o 
   8  12   5       14.77        7.70     11.97 o 
  -5  13   5      174.42      188.61      9.30 o 
  -4  13   5      119.16      116.11      8.35 o 
  -3  13   5       18.59       15.75      7.10 o 
  -2  13   5       29.03       37.36      4.51 o 
  -1  13   5      170.57      182.91      9.93 o 
   0  13   5        0.09        0.57      1.21 o 
   1  13   5        1.28        1.04      1.68 o 
   2  13   5       27.43       22.47      5.17 o 
   3  13   5       77.85       69.70      5.41 o 
   4  13   5       33.68       28.88      4.39 o 
   5  13   5       19.93       15.94     16.40 o 
   6  13   5       43.85       45.22      7.08 o 
   7  13   5       16.78       15.55      5.53 o 
  -4  14   5        8.48        8.84      8.45 o 
  -3  14   5        0.76        1.20      2.45 o 
  -2  14   5        5.88        4.63      5.57 o 
  -1  14   5      116.45      110.34      7.00 o 
   0  14   5       10.92       10.30      8.48 o 
   1  14   5      148.70      145.45      9.44 o 
   2  14   5       70.83       67.36      7.25 o 
   3  14   5      155.82      163.98     20.74 o 
   4  14   5       12.03       11.24     11.82 o 
   5  14   5      148.34      159.16     20.14 o 
  -2  15   5      149.99      178.34     19.20 o 
  -1  15   5      320.85      306.16     27.48 o 
   0  15   5       81.54       87.26     14.36 o 
   1  15   5      122.88      111.74     17.00 o 
   2  15   5       68.82       75.86     16.86 o 
   3  15   5       10.15        6.05     16.68 o 
  -1 -11   6       97.41       90.08      8.81 o 
   0 -11   6        0.24        0.98      2.57 o 
   1 -11   6        0.36        1.71      2.62 o 
   2 -11   6      168.59      139.69     14.69 o 
   3 -11   6       10.53        4.57      3.44 o 
   4 -11   6        1.65        1.93      2.74 o 
  -3 -10   6        0.24        0.83      3.06 o 
  -2 -10   6       35.33       29.73     34.37 o 
  -1 -10   6       51.17       56.25      9.72 o 
   0 -10   6        0.61        0.17      3.38 o 
   1 -10   6      339.41      303.89     27.73 o 
   2 -10   6       39.28       54.13     12.72 o 
   3 -10   6      767.70      829.73     31.51 o 
   4 -10   6      305.22      336.85     21.35 o 
   5 -10   6       31.78       38.76     18.34 o 
   6 -10   6       52.79       41.32      9.84 o 
  -4  -9   6       15.19       13.83     16.64 o 
  -3  -9   6       53.18       48.81     28.44 o 
  -2  -9   6      420.74      375.05     22.56 o 
  -1  -9   6       25.88       24.53      6.40 o 
   0  -9   6        0.19        1.30      3.21 o 
   1  -9   6      387.52      395.40     21.91 o 
   2  -9   6       36.41       24.13     19.19 o 
   3  -9   6       17.91       17.70     13.33 o 
   4  -9   6       74.56       84.58      8.17 o 
   5  -9   6       41.61       53.85      7.85 o 
   6  -9   6        3.08        2.68      3.78 o 
   7  -9   6        6.77        5.03      6.71 o 
  -5  -8   6        4.16        4.22      9.79 o 
  -4  -8   6       14.68       12.91     15.19 o 
  -3  -8   6       10.85       10.33     18.96 o 
  -2  -8   6       51.95       55.59      6.72 o 
  -1  -8   6      122.48      136.08      8.74 o 
   0  -8   6        5.75        4.16      4.08 o 
   1  -8   6      624.79      675.52     32.79 o 
   2  -8   6      357.10      354.64     19.35 o 
   3  -8   6       18.66       18.66     12.09 o 
   4  -8   6      111.30      125.23      9.50 o 
   5  -8   6      111.67      128.71     10.00 o 
   6  -8   6       18.29       23.63      7.76 o 
   7  -8   6      125.47      145.13     12.67 o 
   8  -8   6        0.07        0.89      2.94 o 
  -6  -7   6        3.76        0.82      6.62 o 
  -5  -7   6       17.85       14.48     28.51 o 
  -4  -7   6        4.12        5.98      6.72 o 
  -3  -7   6       13.01       16.01      4.84 o 
  -2  -7   6        8.96       12.40      7.43 o 
  -1  -7   6       33.87       30.99      4.43 o 
   0  -7   6      575.16      602.00     24.39 o 
   1  -7   6        3.49        2.67      2.67 o 
   2  -7   6      368.25      365.06     17.25 o 
   3  -7   6       30.21       28.63     14.36 o 
   4  -7   6       26.79       26.96     15.44 o 
   5  -7   6      143.16      147.61     11.12 o 
   6  -7   6        0.64        1.13      2.57 o 
   7  -7   6      193.67      202.97     12.44 o 
   8  -7   6       51.36       56.14      7.65 o 
   9  -7   6       28.62       22.11     22.19 o 
  -7  -6   6       45.98       32.37     42.36 o 
  -6  -6   6       25.86       25.25     23.93 o 
  -5  -6   6       67.56       70.26     12.04 o 
  -4  -6   6       10.53        8.02      5.72 o 
  -3  -6   6        6.48        7.36      2.37 o 
  -2  -6   6       57.11       60.43      5.49 o 
  -1  -6   6       11.19       12.91      9.10 o 
   0  -6   6      130.43      130.32      9.34 o 
   1  -6   6       32.07       38.93     16.00 o 
   2  -6   6       28.51       28.42     13.17 o 
   3  -6   6      191.26      196.54     13.71 o 
   4  -6   6      200.63      200.09     10.41 o 
   5  -6   6        9.79        7.83      3.33 o 
   6  -6   6        2.49        2.02      1.85 o 
   7  -6   6      141.41      133.79      6.58 o 
   8  -6   6        0.62        0.22      1.22 o 
   9  -6   6       50.26       56.52      6.11 o 
  10  -6   6        8.35        3.72      5.03 o 
  -7  -5   6        0.01        0.81      2.62 o 
  -6  -5   6       67.95       69.21      6.75 o 
  -5  -5   6      135.83      133.59     10.01 o 
  -4  -5   6      352.38      388.77     20.12 o 
  -3  -5   6       38.09       35.78      3.89 o 
  -2  -5   6       12.40       13.58      2.76 o 
  -1  -5   6       15.08       14.94      1.54 o 
   0  -5   6      139.13      140.11      6.04 o 
   1  -5   6      261.96      271.67     11.85 o 
   2  -5   6     1698.67     1749.97     45.73 o 
   3  -5   6        1.88        1.74      1.07 o 
   4  -5   6        4.13        4.02      2.45 o 
   5  -5   6      178.59      169.71      8.60 o 
   6  -5   6       21.64       17.74      3.81 o 
   7  -5   6        0.59        1.27      1.85 o 
   8  -5   6      296.85      319.57     15.48 o 
   9  -5   6      224.09      210.20     12.11 o 
  10  -5   6      106.17      112.86      8.58 o 
  -8  -4   6       33.17       33.36      8.01 o 
  -7  -4   6       67.25       74.68      7.58 o 
  -6  -4   6       23.07       20.84     15.72 o 
  -5  -4   6       18.39       15.37     13.61 o 
  -4  -4   6        9.32       12.09     11.15 o 
  -3  -4   6       60.85       64.59      4.87 o 
  -2  -4   6       72.95       62.39      3.19 o 
  -1  -4   6       40.77       43.45      2.62 o 
   0  -4   6       45.55       43.93      2.49 o 
   1  -4   6        6.57        6.29      0.90 o 
   2  -4   6      850.90      853.43     14.80 o 
   3  -4   6       80.29       77.44      3.64 o 
   4  -4   6        2.34        2.90      1.54 o 
   5  -4   6      114.20      107.51      6.86 o 
   6  -4   6        3.95        3.71      2.60 o 
   7  -4   6       10.40       10.69      6.33 o 
   8  -4   6      389.07      357.51     15.41 o 
   9  -4   6       23.09       25.21      6.52 o 
  10  -4   6        4.09        4.07      3.67 o 
  -8  -3   6        4.08        3.73      3.71 o 
  -7  -3   6        4.81        5.21      7.51 o 
  -6  -3   6      809.36      874.10     46.36 o 
  -5  -3   6        0.15        0.39      1.50 o 
  -4  -3   6       46.56       44.67      5.25 o 
  -3  -3   6       45.26       38.38      1.88 o 
  -2  -3   6        0.65        1.01      0.75 o 
  -1  -3   6       11.42       10.13      1.20 o 
   0  -3   6        1.92        1.60      0.98 o 
   1  -3   6       11.03       12.07      1.49 o 
   2  -3   6        0.06        0.89      0.63 o 
   3  -3   6       92.07       67.80      6.88 o 
   4  -3   6      931.18      882.84     32.73 o 
   5  -3   6      432.83      445.19     13.04 o 
   6  -3   6       91.98       84.87      7.84 o 
   7  -3   6      165.53      167.05      9.24 o 
   8  -3   6      559.73      528.75     23.34 o 
   9  -3   6        2.46        5.54      5.12 o 
  10  -3   6       33.63       38.09      8.19 o 
  11  -3   6       84.37       88.10      7.35 o 
  -8  -2   6        7.21        8.08     10.35 o 
  -7  -2   6      131.30      119.39      9.90 o 
  -6  -2   6        1.09        0.92      2.68 o 
  -5  -2   6       15.78       15.02      8.60 o 
  -4  -2   6        2.97        2.35      2.61 o 
  -3  -2   6      153.72      152.44     12.80 o 
  -2  -2   6       96.48      106.39      4.01 o 
  -1  -2   6        1.37        2.82      1.36 o 
   0  -2   6       48.56       45.23      2.46 o 
   1  -2   6       33.57       23.38      2.45 o 
   2  -2   6       96.61       82.96      4.22 o 
   3  -2   6      310.25      344.97      7.41 o 
   4  -2   6       85.94       81.73      4.45 o 
   5  -2   6        2.37        3.55      2.25 o 
   6  -2   6       28.24       27.45      3.21 o 
   7  -2   6      155.40      150.80      9.33 o 
   8  -2   6      272.83      261.75     10.36 o 
   9  -2   6       14.71       13.28      7.85 o 
  10  -2   6       20.18       21.38      6.25 o 
  11  -2   6        7.40        6.35      4.54 o 
  -8  -1   6        0.01        0.60      3.10 o 
  -7  -1   6       10.26        7.29      7.56 o 
  -6  -1   6      186.23      177.58     12.15 o 
  -5  -1   6      313.49      333.19     16.49 o 
  -4  -1   6      444.82      451.71     16.54 o 
  -3  -1   6      587.99      574.98     24.20 o 
  -2  -1   6       53.74       48.43      5.16 o 
  -1  -1   6      153.16      171.50      5.90 o 
   0  -1   6      876.41      917.01     12.12 o 
   1  -1   6     1937.17     2153.79     49.53 o 
   2  -1   6      124.82      140.22      4.37 o 
   3  -1   6      579.54      617.22     22.01 o 
   4  -1   6      170.91      175.05      8.69 o 
   5  -1   6      978.31     1040.39     22.12 o 
   6  -1   6      647.89      623.27     17.16 o 
   7  -1   6        1.05        1.47      1.44 o 
   8  -1   6      532.72      536.48     20.73 o 
   9  -1   6       20.99       20.17      4.03 o 
  10  -1   6      123.18      128.61      8.34 o 
  11  -1   6       56.80       70.95      8.71 o 
  -9   0   6       41.06       42.48      7.04 o 
  -8   0   6       17.76       13.70     13.35 o 
  -7   0   6        2.34        5.03      4.71 o 
  -6   0   6       12.02       10.74      7.67 o 
  -5   0   6     1173.02     1216.88     35.99 o 
  -4   0   6      377.90      383.57     15.74 o 
  -3   0   6        2.22        2.00      1.73 o 
  -2   0   6      356.26      372.59     11.79 o 
  -1   0   6      765.03      844.76     17.98 o 
   0   0   6      624.03      702.92      8.28 o 
   1   0   6       87.37       77.06      2.76 o 
   2   0   6     1285.88     1266.15     25.07 o 
   3   0   6        1.07        1.45      0.85 o 
   4   0   6      927.94      918.75     18.88 o 
   5   0   6      335.25      333.19      9.99 o 
   6   0   6       27.33       30.07      4.42 o 
   7   0   6      365.64      368.80     11.78 o 
   8   0   6      138.45      137.84      9.28 o 
   9   0   6        0.00        0.69      2.49 o 
  10   0   6      143.23      139.88      8.48 o 
  11   0   6       43.79       54.68      6.34 o 
  -9   1   6      194.26      197.21     13.50 o 
  -8   1   6       30.12       37.33      6.30 o 
  -7   1   6       49.14       55.79      7.18 o 
  -6   1   6       70.30       72.53      7.19 o 
  -5   1   6      113.03      115.95     11.04 o 
  -4   1   6       13.69       13.76      8.07 o 
  -3   1   6      126.83      125.69      8.25 o 
  -2   1   6      262.13      230.31      9.15 o 
  -1   1   6     1104.09     1321.09     67.60 o 
   0   1   6       46.80       62.61      3.26 o 
   1   1   6      416.42      425.42      4.78 o 
   2   1   6       20.02       20.56      1.53 o 
   3   1   6      140.16      151.52      5.05 o 
   4   1   6      637.08      661.00      9.11 o 
   5   1   6       65.43       52.47      4.17 o 
   6   1   6        4.63        6.31      3.42 o 
   7   1   6      920.40      930.96     23.96 o 
   8   1   6       68.55       63.66      5.51 o 
   9   1   6      639.43      662.92     26.32 o 
  10   1   6      113.19      109.36      7.48 o 
  11   1   6       40.66       36.52      6.17 o 
  -9   2   6       90.61      102.25      9.43 o 
  -8   2   6       18.37       17.64     16.65 o 
  -7   2   6        5.13        5.55      4.92 o 
  -6   2   6       61.20       71.86     14.64 o 
  -5   2   6      132.11      116.88     10.93 o 
  -4   2   6      276.71      270.38     13.28 o 
  -3   2   6      322.94      334.04     12.58 o 
  -2   2   6      492.83      471.26     13.58 o 
  -1   2   6     1419.31     1627.58     43.80 o 
   0   2   6        0.29        0.47      0.52 o 
   1   2   6     1123.56     1135.61     12.10 o 
   2   2   6     2201.10     2640.85     42.24 o 
   3   2   6        2.15        1.57      0.87 o 
   4   2   6       54.49       36.82      2.81 o 
   5   2   6       38.77       37.29      3.31 o 
   6   2   6      457.56      436.35     12.52 o 
   7   2   6       26.39       30.16     11.10 o 
   8   2   6       62.50       54.67      6.00 o 
   9   2   6        4.04        5.62      3.50 o 
  10   2   6        0.40        1.62      2.45 o 
  11   2   6        0.01        0.91      2.79 o 
  -9   3   6      124.20      113.17     10.63 o 
  -8   3   6        1.80        0.61      3.84 o 
  -7   3   6      148.51      139.23      9.80 o 
  -6   3   6       31.05       39.65      5.55 o 
  -5   3   6     1182.36     1161.93     29.33 o 
  -4   3   6      106.11      100.16      5.19 o 
  -3   3   6        4.46        6.26      1.24 o 
  -2   3   6       28.64       26.73      2.34 o 
  -1   3   6      123.55      127.69      3.73 o 
   0   3   6      699.71      618.05     39.04 o 
   1   3   6     1343.61     1481.13     40.10 o 
   2   3   6      200.94      213.70      5.20 o 
   3   3   6       43.47       39.77      2.64 o 
   4   3   6      550.26      614.78      8.28 o 
   5   3   6      194.99      189.18      7.92 o 
   6   3   6      229.43      206.00     12.89 o 
   7   3   6        9.39       12.08      6.60 o 
   8   3   6     1404.99     1495.12     44.05 o 
   9   3   6       70.34       65.29      6.10 o 
  10   3   6        9.96        9.07      6.93 o 
  11   3   6      133.69      147.97     10.54 o 
  -9   4   6       46.16       50.34      7.54 o 
  -8   4   6        0.29        0.19      2.62 o 
  -7   4   6        2.79        1.05      4.69 o 
  -6   4   6      614.33      605.83     31.01 o 
  -5   4   6     1022.27     1017.13     21.73 o 
  -4   4   6       44.40       41.51      2.38 o 
  -3   4   6       73.33       68.61      4.24 o 
  -2   4   6      273.70      261.51      6.33 o 
  -1   4   6      101.40      126.34      3.93 o 
   0   4   6      249.71      254.55      6.23 o 
   1   4   6      930.07      978.54     41.08 o 
   2   4   6     1497.52     1569.29     20.43 o 
   3   4   6      302.95      286.35      7.31 o 
   4   4   6        4.59        6.27      1.73 o 
   5   4   6        8.38       12.08      1.62 o 
   6   4   6       20.62       20.43      3.70 o 
   7   4   6        3.66        4.03      2.40 o 
   8   4   6        4.24        5.08      3.09 o 
   9   4   6       11.22        9.87      8.24 o 
  10   4   6       12.35        9.86      9.18 o 
  11   4   6       14.52       11.42     12.38 o 
  -9   5   6       52.19       55.96      9.51 o 
  -8   5   6       15.17       13.07     16.71 o 
  -7   5   6       75.48       62.18      7.19 o 
  -6   5   6       69.54       63.10      6.09 o 
  -5   5   6       56.80       54.59      4.77 o 
  -4   5   6      218.77      198.25     14.62 o 
  -3   5   6      862.85      820.30     76.57 o 
  -2   5   6      315.89      323.62      8.59 o 
  -1   5   6       25.42       25.06      2.10 o 
   0   5   6        0.55        0.62      0.73 o 
   1   5   6      415.58      442.85     11.49 o 
   2   5   6       62.01       65.66      6.82 o 
   3   5   6     1002.42     1131.70     20.61 o 
   4   5   6       45.19       46.13      2.59 o 
   5   5   6       49.23       47.53      3.72 o 
   6   5   6      454.40      466.67     18.05 o 
   7   5   6       15.29       19.26      5.46 o 
   8   5   6        7.54       11.05      5.91 o 
   9   5   6       29.26       28.84     10.73 o 
  10   5   6       91.48       82.32      6.87 o 
  11   5   6      138.20      144.49     10.00 o 
  -8   6   6       46.18       47.36      7.50 o 
  -7   6   6       18.85       20.09     14.97 o 
  -6   6   6        0.17        1.43      2.53 o 
  -5   6   6       13.83        7.26      3.80 o 
  -4   6   6      148.77      137.32      6.55 o 
  -3   6   6      509.53      495.42     17.26 o 
  -2   6   6      333.64      316.70     13.28 o 
  -1   6   6      169.75      162.63      6.79 o 
   0   6   6       10.64        7.20      1.64 o 
   1   6   6      371.10      349.34      6.04 o 
   2   6   6      915.01      983.03     35.15 o 
   3   6   6      525.12      519.40      8.69 o 
   4   6   6      514.07      499.90     10.03 o 
   5   6   6      197.36      171.52      8.10 o 
   6   6   6       66.21       67.47      6.67 o 
   7   6   6      247.54      246.77      9.87 o 
   8   6   6       48.31       43.16      4.72 o 
   9   6   6       19.29       15.05      8.26 o 
  10   6   6        4.70        3.34      4.20 o 
  11   6   6       30.64       29.68      5.96 o 
  -8   7   6       25.72       26.67      8.13 o 
  -7   7   6        9.98        9.68     10.40 o 
  -6   7   6       23.82       20.61      4.93 o 
  -5   7   6       57.23       43.04      4.14 o 
  -4   7   6        4.88        3.02      2.55 o 
  -3   7   6      157.06      154.89      9.66 o 
  -2   7   6       44.48       45.06      3.82 o 
  -1   7   6      330.06      315.26      8.10 o 
   0   7   6      411.31      395.17      8.51 o 
   1   7   6       76.33       85.36      3.25 o 
   2   7   6        8.30        8.73      1.00 o 
   3   7   6       52.70       49.28      3.24 o 
   4   7   6      322.90      310.89      8.64 o 
   5   7   6        9.67       12.89      5.21 o 
   6   7   6      332.91      315.79     16.22 o 
   7   7   6        0.17        1.01      2.35 o 
   8   7   6        9.53        6.55      4.62 o 
   9   7   6        8.60        9.41      6.98 o 
  10   7   6        2.89        4.54      3.90 o 
  11   7   6       37.40       44.29      6.36 o 
  -8   8   6       30.42       30.69      8.13 o 
  -7   8   6       34.46       28.64      7.05 o 
  -6   8   6       47.42       40.07      6.01 o 
  -5   8   6        0.01        0.68      1.91 o 
  -4   8   6      248.63      214.23     10.18 o 
  -3   8   6       61.18       55.67      5.12 o 
  -2   8   6      375.19      382.24     14.09 o 
  -1   8   6      273.40      264.86      9.53 o 
   0   8   6      366.65      353.13      8.90 o 
   1   8   6      710.72      681.62     14.41 o 
   2   8   6       33.79       35.94      2.48 o 
   3   8   6        2.68        2.29      1.33 o 
   4   8   6       72.26       69.84      4.14 o 
   5   8   6      255.78      259.63     13.50 o 
   6   8   6      142.04      133.21      8.12 o 
   7   8   6       28.17       26.29      4.61 o 
   8   8   6       95.03       98.48      6.95 o 
   9   8   6        0.02        0.97      2.45 o 
  10   8   6       44.95       47.01      5.54 o 
  -7   9   6       15.69       15.86     10.41 o 
  -6   9   6       40.05       40.41      5.37 o 
  -5   9   6      132.18      125.10      7.12 o 
  -4   9   6      219.68      208.19     10.77 o 
  -3   9   6       23.09       24.71      3.46 o 
  -2   9   6       49.32       51.36      5.14 o 
  -1   9   6       10.42       12.23      6.79 o 
   0   9   6      197.76      190.01      7.97 o 
   1   9   6        2.77        4.64      2.25 o 
   2   9   6      192.73      197.25      7.80 o 
   3   9   6        7.17        6.19      3.31 o 
   4   9   6        7.99        6.56      3.37 o 
   5   9   6      131.65      128.81      8.11 o 
   6   9   6      200.64      201.74     11.44 o 
   7   9   6      234.20      228.38      9.85 o 
   8   9   6        0.01        0.62      2.20 o 
   9   9   6       13.49       13.06     11.42 o 
  10   9   6       21.94       15.23     16.25 o 
  -7  10   6      119.60      151.21     11.10 o 
  -6  10   6       31.52       33.84      4.49 o 
  -5  10   6        7.33        7.31      5.43 o 
  -4  10   6        1.65        0.90      2.80 o 
  -3  10   6       23.82       17.35      4.12 o 
  -2  10   6       18.95       18.83      4.93 o 
  -1  10   6       69.02       70.75      5.27 o 
   0  10   6      217.54      221.04     11.94 o 
   1  10   6      597.16      624.72     18.76 o 
   2  10   6      321.05      311.65     15.04 o 
   3  10   6      267.25      257.18      8.76 o 
   4  10   6      345.37      325.63     12.69 o 
   5  10   6       55.46       46.23      4.60 o 
   6  10   6       14.53       13.98      9.08 o 
   7  10   6      201.40      179.13      9.93 o 
   8  10   6       35.87       31.17      6.96 o 
   9  10   6        4.27        3.39      3.65 o 
  -6  11   6       65.54       59.50      5.71 o 
  -5  11   6      121.23      109.37      6.90 o 
  -4  11   6        0.53        0.41      2.79 o 
  -3  11   6       23.96       25.30      4.73 o 
  -2  11   6        5.16        4.41      3.61 o 
  -1  11   6        1.11        1.64      1.51 o 
   0  11   6       46.80       52.58      4.44 o 
   1  11   6       72.90       71.07      5.27 o 
   2  11   6        4.37        2.74      2.87 o 
   3  11   6        3.32        3.64      3.52 o 
   4  11   6      178.54      162.32      7.25 o 
   5  11   6        0.78        0.55      1.45 o 
   6  11   6        5.26        7.20      7.03 o 
   7  11   6        1.27        3.61      3.85 o 
   8  11   6      404.95      434.60     27.19 o 
   9  11   6      100.80      102.36     15.21 o 
  -5  12   6       26.89       26.29      4.04 o 
  -4  12   6        3.10        1.41      2.20 o 
  -3  12   6       70.90       79.26      5.98 o 
  -2  12   6        9.33       10.82      6.51 o 
  -1  12   6      167.63      154.49      7.45 o 
   0  12   6      235.76      237.34     11.42 o 
   1  12   6       21.51       21.87      4.00 o 
   2  12   6      157.53      145.75      7.97 o 
   3  12   6       44.08       49.26      4.57 o 
   4  12   6      219.46      212.58     10.66 o 
   5  12   6      179.38      185.17     11.58 o 
   6  12   6        1.22        1.62      2.71 o 
   7  12   6        0.13        0.27      3.53 o 
   8  12   6        9.86        7.86     11.24 o 
  -5  13   6      111.77      114.15      7.45 o 
  -4  13   6      136.04      126.06      8.44 o 
  -3  13   6       19.00       18.05      5.82 o 
  -2  13   6       51.30       51.78      4.81 o 
  -1  13   6       47.60       47.91      4.52 o 
   0  13   6       18.08       15.55      4.15 o 
   1  13   6      254.58      193.99     40.30 o 
   2  13   6       26.25       18.26     18.59 o 
   3  13   6        5.87        4.16      3.77 o 
   4  13   6        2.83        2.52      4.05 o 
   5  13   6       73.93       94.38      9.32 o 
   6  13   6        3.35        1.84      4.50 o 
   7  13   6        1.94        1.91      4.78 o 
  -3  14   6        9.20        8.12     13.89 o 
  -2  14   6       45.42       39.84      6.11 o 
  -1  14   6       70.05       64.01      7.51 o 
   0  14   6        9.22        4.67      5.11 o 
   1  14   6        5.58        7.32      8.23 o 
   2  14   6       53.26       65.90      8.66 o 
   3  14   6        6.73        7.70     10.41 o 
   4  14   6       43.44       40.93     13.02 o 
   5  14   6        0.05        1.07      2.26 o 
  -1  15   6        4.29        3.34      6.71 o 
   0  15   6       93.84       87.57     14.07 o 
   1  15   6      367.30      383.92     34.15 o 
   2  15   6       29.88       16.68     28.55 o 
   3  15   6       12.89       12.18     20.46 o 
  -1 -10   7        4.41        3.59      9.01 o 
   0 -10   7        0.03        1.61      6.24 o 
   1 -10   7       14.31       11.06     12.93 o 
   2 -10   7       85.02       91.35     13.10 o 
   3 -10   7       20.30       19.99     20.85 o 
   4 -10   7        4.11        6.08      4.25 o 
   5 -10   7        0.18        1.81      3.20 o 
  -3  -9   7        3.30        2.92      5.73 o 
  -2  -9   7       19.92       14.95     23.20 o 
  -1  -9   7        6.12        4.17      4.27 o 
   0  -9   7       83.14       88.72      8.29 o 
   1  -9   7       17.70       11.55     10.46 o 
   2  -9   7       17.46       18.31     11.07 o 
   3  -9   7       19.18       25.12      7.39 o 
   4  -9   7       69.66       85.13      9.06 o 
   5  -9   7       10.23       11.08     12.01 o 
   6  -9   7       57.06       62.24      8.91 o 
   7  -9   7       47.20       61.73      8.28 o 
  -4  -8   7       85.11       98.08     17.55 o 
  -3  -8   7        6.50        7.50     11.76 o 
  -2  -8   7        0.26       -0.05      6.47 o 
  -1  -8   7        8.50        8.45     13.92 o 
   0  -8   7        3.68        3.11      2.68 o 
   1  -8   7       67.62       62.40      7.31 o 
   2  -8   7      102.88      105.91      9.17 o 
   3  -8   7       20.65       19.71     11.33 o 
   4  -8   7        3.32        4.33      4.98 o 
   5  -8   7       10.13       17.72     15.15 o 
   6  -8   7      154.84      171.83     14.03 o 
   7  -8   7       77.60       78.34      9.45 o 
   8  -8   7        0.85        1.32      3.01 o 
  -5  -7   7       94.21       87.57     14.05 o 
  -4  -7   7       18.88       14.68     29.89 o 
  -3  -7   7       21.59       21.17     18.47 o 
  -2  -7   7        0.21        0.47      1.39 o 
  -1  -7   7       35.31       30.34      5.13 o 
   0  -7   7      274.83      257.22     17.21 o 
   1  -7   7       15.55       14.73      9.04 o 
   2  -7   7       16.28       15.67     13.25 o 
   3  -7   7      210.23      214.54     13.54 o 
   4  -7   7       52.21       52.65      6.20 o 
   5  -7   7      289.35      307.03     15.96 o 
   6  -7   7      119.08      125.13     12.39 o 
   7  -7   7        2.25        4.49      3.92 o 
   8  -7   7       82.49       88.23     10.65 o 
   9  -7   7        4.23        5.02      8.78 o 
  -6  -6   7       50.32       56.68     12.18 o 
  -5  -6   7      220.93      241.14     23.74 o 
  -4  -6   7      292.47      284.83     20.88 o 
  -3  -6   7        0.10        2.23      4.24 o 
  -2  -6   7        3.85        3.85      3.66 o 
  -1  -6   7       13.45       10.74      7.48 o 
   0  -6   7        0.06        0.96      1.36 o 
   1  -6   7        0.26        0.76      4.68 o 
   2  -6   7      231.27      236.39     14.79 o 
   3  -6   7      250.44      247.00     14.32 o 
   4  -6   7       94.92       95.55      7.48 o 
   5  -6   7      126.29      117.10     10.58 o 
   6  -6   7       66.76       78.43      7.90 o 
   7  -6   7       67.27       81.94      7.86 o 
   8  -6   7       84.89       89.67      9.13 o 
   9  -6   7       40.26       47.92      7.68 o 
  -6  -5   7       64.90       67.79     17.13 o 
  -5  -5   7       15.85       11.75      3.71 o 
  -4  -5   7      291.45      298.28     26.68 o 
  -3  -5   7       39.36       37.24      4.24 o 
  -2  -5   7       31.52       27.37      2.83 o 
  -1  -5   7       15.02       13.11      2.63 o 
   0  -5   7      525.38      529.55     20.33 o 
   1  -5   7       72.48       78.74      7.82 o 
   2  -5   7      660.85      661.50     24.56 o 
   3  -5   7        5.62        5.29      2.34 o 
   4  -5   7        7.78        4.76      2.19 o 
   5  -5   7        2.70        1.91      1.74 o 
   6  -5   7      121.46      117.09      7.70 o 
   7  -5   7      148.50      149.88      7.33 o 
   8  -5   7      127.78      116.74     10.41 o 
   9  -5   7      310.55      306.70     15.36 o 
  10  -5   7       83.12       72.23      6.46 o 
  -7  -4   7       39.04       36.09      6.70 o 
  -6  -4   7       88.26       90.22      7.99 o 
  -5  -4   7       10.87       11.95      9.60 o 
  -4  -4   7      469.87      513.37     28.92 o 
  -3  -4   7       99.82       99.02      6.35 o 
  -2  -4   7       25.58       25.72      3.07 o 
  -1  -4   7       73.93       75.52      5.62 o 
   0  -4   7       19.93       18.63      1.93 o 
   1  -4   7       53.75       51.08      2.13 o 
   2  -4   7      285.80      275.47      6.93 o 
   3  -4   7      177.00      149.56      7.17 o 
   4  -4   7      261.50      266.22     13.69 o 
   5  -4   7       18.73       17.28      2.94 o 
   6  -4   7      141.79      136.33      7.34 o 
   7  -4   7     1038.65     1056.97     23.44 o 
   8  -4   7       11.73        5.39      3.61 o 
   9  -4   7      215.09      223.36     12.79 o 
  10  -4   7       83.27       91.37      6.96 o 
  -7  -3   7       17.52       12.75     13.76 o 
  -6  -3   7      150.93      141.53     12.17 o 
  -5  -3   7      427.99      435.38     23.09 o 
  -4  -3   7      283.52      282.15     18.98 o 
  -3  -3   7       28.20       29.10      4.20 o 
  -2  -3   7       14.12       12.91      1.86 o 
  -1  -3   7       64.56       60.76      3.22 o 
   0  -3   7      157.27      154.57      6.34 o 
   1  -3   7       39.50       38.22      2.37 o 
   2  -3   7        0.10        0.46      0.91 o 
   3  -3   7       50.03       46.22      2.77 o 
   4  -3   7      607.65      592.75     30.70 o 
   5  -3   7        1.15        1.83      1.30 o 
   6  -3   7       76.33       76.20      5.45 o 
   7  -3   7       10.08       13.03      7.48 o 
   8  -3   7      261.30      272.04     13.93 o 
   9  -3   7      166.27      160.93      8.79 o 
  10  -3   7        9.66        7.19      5.79 o 
  11  -3   7       76.00       83.58      7.89 o 
  -8  -2   7       21.76       11.98     15.52 o 
  -7  -2   7        0.26        0.55      2.21 o 
  -6  -2   7       86.04       84.87      9.11 o 
  -5  -2   7      514.06      526.16     25.61 o 
  -4  -2   7       16.17       15.90     10.94 o 
  -3  -2   7      202.95      207.21     13.76 o 
  -2  -2   7      672.56      620.60     61.95 o 
  -1  -2   7      306.73      304.52      8.08 o 
   0  -2   7      200.42      187.46      5.95 o 
   1  -2   7       24.25       20.70      2.05 o 
   2  -2   7       64.99       57.79      4.03 o 
   3  -2   7        1.56        1.10      0.70 o 
   4  -2   7      251.12      228.96     11.78 o 
   5  -2   7      152.63      147.87      8.68 o 
   6  -2   7        3.23        1.96      1.31 o 
   7  -2   7       87.51       85.78      6.45 o 
   8  -2   7      316.82      309.99     14.71 o 
   9  -2   7       76.74       75.98      6.06 o 
  10  -2   7       81.54       98.67      8.89 o 
  11  -2   7       52.92       54.15      5.98 o 
  -8  -1   7        0.76        1.05      4.26 o 
  -7  -1   7        1.80        0.54      2.20 o 
  -6  -1   7       99.02       93.38      8.58 o 
  -5  -1   7        9.38       15.09      9.73 o 
  -4  -1   7       31.56       28.48      4.48 o 
  -3  -1   7      136.26      145.28     11.21 o 
  -2  -1   7      155.57      145.15     11.49 o 
  -1  -1   7       52.68       48.33      3.00 o 
   0  -1   7      659.11      682.03     15.02 o 
   1  -1   7      106.90       88.01      3.81 o 
   2  -1   7      100.85       87.64      4.32 o 
   3  -1   7      254.53      272.95      7.74 o 
   4  -1   7      581.95      566.59     13.94 o 
   5  -1   7       67.44       62.69      4.82 o 
   6  -1   7       83.87       85.62      6.23 o 
   7  -1   7        6.22        5.18      3.34 o 
   8  -1   7      187.64      182.57     10.52 o 
   9  -1   7       15.46       14.54      9.10 o 
  10  -1   7       61.16       56.73      5.72 o 
  11  -1   7        8.92        7.12      6.81 o 
  -8   0   7        0.12        1.37      2.96 o 
  -7   0   7        5.61        6.38      6.16 o 
  -6   0   7        3.56        3.77      3.06 o 
  -5   0   7      267.99      267.93     13.86 o 
  -4   0   7      832.96      808.92     34.54 o 
  -3   0   7       13.49       13.64     10.53 o 
  -2   0   7      110.04      106.57      8.27 o 
  -1   0   7      731.12      771.00     12.93 o 
   0   0   7      218.12      237.02      5.32 o 
   1   0   7     3324.64     3686.94     44.61 o 
   2   0   7     2451.33     2650.79     69.32 o 
   3   0   7      466.55      477.40     15.00 o 
   4   0   7      117.11      112.57      5.98 o 
   5   0   7        3.72        7.04      3.63 o 
   6   0   7      150.63      156.22      9.91 o 
   7   0   7       84.41       85.25      7.50 o 
   8   0   7        2.25        2.19      2.14 o 
   9   0   7       19.92       19.30      4.40 o 
  10   0   7      137.57      149.68      8.70 o 
  11   0   7       10.97       13.32     10.21 o 
  -8   1   7       86.75       97.19     10.66 o 
  -7   1   7       76.32       78.00      7.74 o 
  -6   1   7        7.87        7.43      5.65 o 
  -5   1   7        0.87        2.17      2.49 o 
  -4   1   7      136.84      143.64     11.51 o 
  -3   1   7      138.67      143.34     10.39 o 
  -2   1   7       19.85       29.61      4.59 o 
  -1   1   7      102.20      117.18      4.87 o 
   0   1   7     1072.46     1129.08     14.50 o 
   1   1   7       62.71       50.58      2.96 o 
   2   1   7      663.39      678.00      9.71 o 
   3   1   7      195.66      168.72      7.38 o 
   4   1   7       72.83       59.51      3.77 o 
   5   1   7      157.08      185.44      9.15 o 
   6   1   7       60.23       58.63      5.16 o 
   7   1   7        6.72        9.62      4.80 o 
   8   1   7       59.37       62.79      7.09 o 
   9   1   7        1.18        1.31      2.88 o 
  10   1   7        2.98        2.00      2.50 o 
  11   1   7       65.78       59.93      7.25 o 
  -8   2   7      128.81      128.07     16.46 o 
  -7   2   7      113.21      117.52     13.26 o 
  -6   2   7       98.91       94.34      8.55 o 
  -5   2   7       10.79       11.45      8.23 o 
  -4   2   7       61.37       60.37      7.90 o 
  -3   2   7       34.31       36.44      4.87 o 
  -2   2   7      475.97      436.14     15.42 o 
  -1   2   7      763.62      778.76     11.54 o 
   0   2   7      321.12      328.20      5.96 o 
   1   2   7      219.31      216.19      5.68 o 
   2   2   7     1344.64     1449.19     18.60 o 
   3   2   7      184.02      195.82      7.85 o 
   4   2   7      309.82      303.23      7.04 o 
   5   2   7      215.45      211.59      7.86 o 
   6   2   7       36.19       35.24      3.89 o 
   7   2   7      162.86      166.26      9.76 o 
   8   2   7       56.56       59.17      5.32 o 
   9   2   7        0.21        2.01      2.02 o 
  10   2   7        4.12        7.34      4.38 o 
  11   2   7        7.29        7.11      5.45 o 
  -8   3   7        0.06        0.06      3.73 o 
  -7   3   7       47.19       37.59      6.26 o 
  -6   3   7       52.65       52.70      6.32 o 
  -5   3   7      441.20      448.45     19.94 o 
  -4   3   7      699.86      697.55     33.85 o 
  -3   3   7        0.29        0.31      2.77 o 
  -2   3   7      593.53      577.65     10.77 o 
  -1   3   7       52.19       55.08      2.71 o 
   0   3   7     1059.38     1050.65     14.08 o 
   1   3   7      137.80      161.20      4.43 o 
   2   3   7       52.36       46.88      2.84 o 
   3   3   7      447.79      446.12      7.81 o 
   4   3   7       78.22       65.10      3.43 o 
   5   3   7      252.25      229.95      8.91 o 
   6   3   7      448.78      450.96     13.57 o 
   7   3   7       19.75       17.24      5.02 o 
   8   3   7       19.69       18.62      4.28 o 
   9   3   7       17.71       16.62      6.23 o 
  10   3   7       36.86       32.92      5.02 o 
  11   3   7       10.35        7.96      7.19 o 
  -8   4   7       24.17       21.42      7.24 o 
  -7   4   7       77.47       67.25      8.12 o 
  -6   4   7      300.06      288.99     22.34 o 
  -5   4   7      508.02      546.73     23.70 o 
  -4   4   7      174.08      162.55      9.06 o 
  -3   4   7      216.38      192.20      8.30 o 
  -2   4   7       70.28       69.64      4.20 o 
  -1   4   7      171.95      207.61      6.84 o 
   0   4   7        9.25       17.42      1.78 o 
   1   4   7       75.85       62.61      2.67 o 
   2   4   7      876.31      839.94     47.83 o 
   3   4   7       15.83       12.48      9.08 o 
   4   4   7      594.34      642.36     10.69 o 
   5   4   7      170.16      171.84      6.84 o 
   6   4   7       20.35       21.29      3.55 o 
   7   4   7      116.22      107.83      8.40 o 
   8   4   7      221.86      232.51     11.22 o 
   9   4   7        4.42        3.83      4.26 o 
  10   4   7        9.07        6.54      6.83 o 
  11   4   7       71.20       79.30      8.07 o 
  -8   5   7       68.99       73.84      7.92 o 
  -7   5   7       84.53       81.88      8.36 o 
  -6   5   7       36.71       29.36      6.92 o 
  -5   5   7        8.11       10.68      2.31 o 
  -4   5   7       17.85       21.21      2.83 o 
  -3   5   7       70.35       59.56      3.72 o 
  -2   5   7      166.49      184.37      8.20 o 
  -1   5   7      144.74      158.22      5.44 o 
   0   5   7        4.90        5.87      1.11 o 
   1   5   7      225.93      201.30     12.33 o 
   2   5   7        8.72       10.99      7.01 o 
   3   5   7      190.50      180.98     11.97 o 
   4   5   7        9.48        8.75      1.13 o 
   5   5   7       26.15       24.54      1.97 o 
   6   5   7       45.72       41.71      2.86 o 
   7   5   7      394.90      390.82     12.06 o 
   8   5   7      163.89      167.92      7.88 o 
   9   5   7      115.32      114.93      8.11 o 
  10   5   7       13.16        8.36      7.98 o 
  11   5   7       37.97       35.16      5.32 o 
  -8   6   7        8.02        9.52     11.31 o 
  -7   6   7       89.47       99.04      9.41 o 
  -6   6   7        0.56        0.06      3.10 o 
  -5   6   7      237.37      214.03     15.80 o 
  -4   6   7       57.05       65.04      4.73 o 
  -3   6   7      425.27      390.30     10.13 o 
  -2   6   7       69.74       60.62      4.89 o 
  -1   6   7      104.77       96.95      4.78 o 
   0   6   7       93.73       96.74      4.02 o 
   1   6   7      131.76      129.06      9.18 o 
   2   6   7      150.63      135.14      8.81 o 
   3   6   7       45.75       43.48      5.78 o 
   4   6   7       31.73       35.34      2.58 o 
   5   6   7      185.06      179.94      8.17 o 
   6   6   7       16.80       20.82      4.39 o 
   7   6   7      459.27      453.85     14.44 o 
   8   6   7       15.84       14.18      8.18 o 
   9   6   7       36.19       29.59      4.74 o 
  10   6   7      123.78      127.66      9.60 o 
  11   6   7       55.48       48.62      6.09 o 
  -8   7   7      126.62      121.09     10.15 o 
  -7   7   7        1.03        0.80      2.78 o 
  -6   7   7      151.29      168.66     10.73 o 
  -5   7   7      184.32      158.69      9.32 o 
  -4   7   7        8.60        6.75      5.51 o 
  -3   7   7      291.99      271.29     13.46 o 
  -2   7   7       37.24       37.94      3.30 o 
  -1   7   7       23.33       20.80      2.31 o 
   0   7   7       16.25       12.76      1.60 o 
   1   7   7      777.53      806.37     14.04 o 
   2   7   7       18.45       15.01      8.65 o 
   3   7   7      109.76      106.02      8.92 o 
   4   7   7      199.45      204.27      8.63 o 
   5   7   7      392.28      395.73     11.78 o 
   6   7   7       44.56       44.63      4.52 o 
   7   7   7      112.00      113.72      7.26 o 
   8   7   7      192.35      183.09     11.18 o 
   9   7   7       21.50       21.57      4.98 o 
  10   7   7      126.34      132.94     11.04 o 
  11   7   7       78.30       98.29     11.05 o 
  -7   8   7       51.09       53.84      7.69 o 
  -6   8   7      153.02      155.50     12.36 o 
  -5   8   7        0.85        1.06      1.46 o 
  -4   8   7       88.96       80.72      5.99 o 
  -3   8   7       25.00       24.25      3.37 o 
  -2   8   7       22.22       20.14      3.11 o 
  -1   8   7      372.98      372.90     11.27 o 
   0   8   7        1.69        2.05      1.21 o 
   1   8   7      549.65      502.32     10.75 o 
   2   8   7      226.72      221.27      9.09 o 
   3   8   7       27.91       25.42      1.36 o 
   4   8   7       54.70       49.77      6.02 o 
   5   8   7       15.46       13.36      5.68 o 
   6   8   7        8.07        6.74      4.15 o 
   7   8   7       83.69       78.32      5.92 o 
   8   8   7      157.87      157.87      9.37 o 
   9   8   7        0.05        1.23      3.12 o 
  10   8   7       15.57        7.90     10.54 o 
  -7   9   7       26.88       33.68      5.82 o 
  -6   9   7        5.57        3.43      4.60 o 
  -5   9   7      313.92      299.52     15.89 o 
  -4   9   7       93.27       95.80      6.58 o 
  -3   9   7      407.72      384.77     17.68 o 
  -2   9   7        1.47        3.23      2.23 o 
  -1   9   7      216.12      218.17     11.18 o 
   0   9   7      533.81      495.26     27.00 o 
   1   9   7     2004.12     1982.21    129.15 o 
   2   9   7        1.63        2.99      1.42 o 
   3   9   7        4.23        3.21      1.92 o 
   4   9   7       11.35       12.18      2.20 o 
   5   9   7       15.39        8.87      5.06 o 
   6   9   7       99.59      109.13      9.29 o 
   7   9   7       60.60       58.12      4.87 o 
   8   9   7      152.83      169.85     12.81 o 
   9   9   7       55.69       57.85      7.61 o 
  10   9   7       94.84       84.90      9.44 o 
  -6  10   7        0.41        0.31      4.13 o 
  -5  10   7      103.71      107.98      6.99 o 
  -4  10   7       80.23       81.32      5.59 o 
  -3  10   7      104.61       99.27      7.31 o 
  -2  10   7       94.69       86.19      5.47 o 
  -1  10   7        2.89        2.58      2.13 o 
   0  10   7       16.12       13.96      2.66 o 
   1  10   7       13.94       15.21      2.77 o 
   2  10   7      336.14      326.26      9.71 o 
   3  10   7        8.54        7.94      1.92 o 
   4  10   7      298.82      263.27     15.12 o 
   5  10   7      161.06      137.05      6.17 o 
   6  10   7       46.09       48.15      7.00 o 
   7  10   7      127.87      139.63     12.37 o 
   8  10   7        1.72        2.69      2.21 o 
   9  10   7       26.31       27.91      8.11 o 
  -6  11   7       48.02       50.56      6.30 o 
  -5  11   7       22.98       22.78      4.47 o 
  -4  11   7       81.94       81.44      5.86 o 
  -3  11   7        0.30        1.08      2.29 o 
  -2  11   7      158.41      150.71      7.45 o 
  -1  11   7       46.56       44.77      5.06 o 
   0  11   7      173.89      170.04      6.90 o 
   1  11   7        0.75        1.08      1.51 o 
   2  11   7       83.56       84.52      4.82 o 
   3  11   7      610.18      600.86     34.42 o 
   4  11   7        0.07        0.01      3.94 o 
   5  11   7        0.46        0.02      3.52 o 
   6  11   7        0.17        1.00      6.89 o 
   7  11   7       38.64       45.29      6.95 o 
   8  11   7       44.38       65.48      9.22 o 
   9  11   7       27.82       37.98      7.04 o 
  -5  12   7       99.86      108.31      8.01 o 
  -4  12   7       78.89       70.86      6.85 o 
  -3  12   7      146.51      152.19      9.54 o 
  -2  12   7      257.05      273.96     13.05 o 
  -1  12   7      185.67      192.02      9.73 o 
   0  12   7      188.26      186.68      8.39 o 
   1  12   7       59.97       56.94      6.89 o 
   2  12   7        9.53        9.72      8.18 o 
   3  12   7       49.29       41.39      9.50 o 
   4  12   7        3.78        4.81      3.77 o 
   5  12   7        8.54        9.71     11.44 o 
   6  12   7       19.62       15.52     15.30 o 
   7  12   7        2.54        2.73      3.36 o 
   8  12   7        3.10        4.11      4.03 o 
  -4  13   7        1.97        1.16      1.87 o 
  -3  13   7        0.02        0.92      2.12 o 
  -2  13   7       29.11       33.69      5.92 o 
  -1  13   7       59.41       49.67      6.42 o 
   0  13   7       43.88       43.79      6.55 o 
   1  13   7       57.81       58.08      7.52 o 
   2  13   7       18.70       16.20     16.29 o 
   3  13   7        1.14        0.82      2.50 o 
   4  13   7       10.38       11.29     12.69 o 
   5  13   7      236.53      267.50     18.05 o 
   6  13   7       46.18       49.45      7.73 o 
   7  13   7       18.14       11.71     16.36 o 
  -3  14   7        9.01        6.13      8.80 o 
  -2  14   7        7.99        3.96      4.67 o 
  -1  14   7       45.57       41.53      7.67 o 
   0  14   7       30.83       34.04      8.20 o 
   1  14   7      581.38      574.54     30.91 o 
   2  14   7      222.54      256.62     17.49 o 
   3  14   7       75.15       78.82      9.29 o 
   4  14   7        3.10        3.64      4.01 o 
   5  14   7        0.33        1.87      3.25 o 
  -1  15   7       15.16        6.39     11.42 o 
   0  15   7        4.31        1.24      4.54 o 
   1  15   7        1.16        3.48      6.09 o 
   2  15   7        2.58        4.50      8.72 o 
   3  15   7       10.08        5.72      4.59 o 
   1 -10   8        9.43        4.68      7.48 o 
   2 -10   8        4.97        2.53      3.49 o 
   3 -10   8       31.43       19.38     19.91 o 
  -2  -9   8       25.28       21.48     31.05 o 
  -1  -9   8       59.65       59.60     13.21 o 
   0  -9   8       23.32       35.60      9.62 o 
   1  -9   8       10.09       10.60      9.84 o 
   2  -9   8       41.17       35.49     14.22 o 
   3  -9   8       95.01       89.05      9.84 o 
   4  -9   8      163.98      180.14     14.83 o 
   5  -9   8        0.18        0.65      2.18 o 
   6  -9   8       35.86       33.11      9.46 o 
  -3  -8   8      129.30      141.05     16.37 o 
  -2  -8   8      102.46      101.85     14.63 o 
  -1  -8   8        8.98        4.77      8.56 o 
   0  -8   8       90.82       85.31      9.13 o 
   1  -8   8        1.18        1.50      1.52 o 
   2  -8   8       86.68       89.61      8.65 o 
   3  -8   8        0.52        1.73      2.96 o 
   4  -8   8       10.94       13.04      9.29 o 
   5  -8   8        0.34        0.64      1.83 o 
   6  -8   8       36.00       35.67      6.23 o 
   7  -8   8      105.40      121.87     10.50 o 
  -4  -7   8        1.11        0.73      3.72 o 
  -3  -7   8      149.70      163.17     21.61 o 
  -2  -7   8      280.64      315.93     30.18 o 
  -1  -7   8      114.46      133.10     20.65 o 
   0  -7   8      258.55      254.93     15.89 o 
   1  -7   8       60.43       63.90      8.12 o 
   2  -7   8        2.22        4.00      3.93 o 
   3  -7   8       26.82       33.06      5.43 o 
   4  -7   8       55.33       67.90      7.26 o 
   5  -7   8       27.62       26.21     17.56 o 
   6  -7   8        9.63       11.18      7.73 o 
   7  -7   8       25.32       21.85      6.83 o 
   8  -7   8       81.07       80.36      9.15 o 
  -5  -6   8        5.62        4.98      8.05 o 
  -4  -6   8       11.94        8.79     19.78 o 
  -3  -6   8      230.24      243.01     24.23 o 
  -2  -6   8       91.65       91.82     12.74 o 
  -1  -6   8       38.99       35.14      5.66 o 
   0  -6   8       44.72       50.54      7.22 o 
   1  -6   8      292.42      275.38     17.81 o 
   2  -6   8        0.20        1.29      3.34 o 
   3  -6   8      141.52      125.20      9.81 o 
   4  -6   8      243.11      255.92     18.07 o 
   5  -6   8      105.49      105.29     10.54 o 
   6  -6   8       35.02       33.27      7.29 o 
   7  -6   8       11.86        7.52      6.61 o 
   8  -6   8        4.42        2.39      4.64 o 
   9  -6   8        8.91        8.64      8.73 o 
  -6  -5   8       20.76       27.84      9.35 o 
  -5  -5   8        7.31        6.51     13.14 o 
  -4  -5   8       21.30       22.17     31.76 o 
  -3  -5   8        0.86       -0.27      5.42 o 
  -2  -5   8       21.40       21.81     29.20 o 
  -1  -5   8      147.62      146.11      8.97 o 
   0  -5   8      282.08      276.93     16.92 o 
   1  -5   8      859.52      954.48     34.07 o 
   2  -5   8      958.75      978.31     38.50 o 
   3  -5   8        2.17        2.04      3.03 o 
   4  -5   8      216.09      239.96     15.11 o 
   5  -5   8        1.75        3.35      4.43 o 
   6  -5   8        0.00        0.53      2.48 o 
   7  -5   8        8.56        5.59      5.08 o 
   8  -5   8        2.14        3.26      4.28 o 
   9  -5   8        4.28        4.40      5.46 o 
  -6  -4   8        3.03        1.85      8.54 o 
  -5  -4   8        8.71        5.35      7.07 o 
  -4  -4   8       17.88       15.88     11.44 o 
  -3  -4   8       64.37       62.08      8.43 o 
  -2  -4   8       67.49       61.55      6.84 o 
  -1  -4   8       63.92       63.44      4.30 o 
   0  -4   8       71.37       71.84      4.58 o 
   1  -4   8       24.91       24.98      2.41 o 
   2  -4   8        1.94        1.11      1.47 o 
   3  -4   8        1.25        2.40      2.04 o 
   4  -4   8       98.46      105.99      6.15 o 
   5  -4   8       10.66       15.04      3.76 o 
   6  -4   8       11.00       13.93      3.82 o 
   7  -4   8      200.92      205.07      8.68 o 
   8  -4   8        0.34        0.80      1.82 o 
   9  -4   8       50.00       44.88      5.13 o 
  10  -4   8        0.62        0.63      1.81 o 
  -7  -3   8       21.96       13.81     25.67 o 
  -6  -3   8        9.74       11.31     13.81 o 
  -5  -3   8       50.58       56.23      6.59 o 
  -4  -3   8       46.56       52.82      6.25 o 
  -3  -3   8      153.20      159.79     10.02 o 
  -2  -3   8       13.28       16.73      5.43 o 
  -1  -3   8      145.95      152.04      7.32 o 
   0  -3   8        0.02        0.81      1.24 o 
   1  -3   8      132.13      130.83      6.19 o 
   2  -3   8      154.57      149.85      7.48 o 
   3  -3   8      349.84      307.88     34.95 o 
   4  -3   8     2402.95     2420.89     58.69 o 
   5  -3   8      110.09       97.21      6.08 o 
   6  -3   8       33.17       30.58      3.43 o 
   7  -3   8       47.19       48.87      4.64 o 
   8  -3   8      159.65      161.94      9.53 o 
   9  -3   8       44.10       46.37      5.35 o 
  10  -3   8        1.20        1.91      2.06 o 
  -7  -2   8      143.27      149.25     10.49 o 
  -6  -2   8       54.07       60.72      6.69 o 
  -5  -2   8       18.85       18.64     15.84 o 
  -4  -2   8        0.00        0.71      3.68 o 
  -3  -2   8        0.86        2.23      4.98 o 
  -2  -2   8       43.95       39.27      4.75 o 
  -1  -2   8      121.88      117.15      6.12 o 
   0  -2   8       66.29       59.09      3.71 o 
   1  -2   8        9.29       10.75      1.82 o 
   2  -2   8      103.11       93.94      4.62 o 
   3  -2   8      938.75      970.96     24.87 o 
   4  -2   8      526.05      514.75     13.85 o 
   5  -2   8      303.56      291.40     14.24 o 
   6  -2   8        0.04        0.65      1.78 o 
   7  -2   8      253.30      246.59     12.54 o 
   8  -2   8      178.28      173.12      9.28 o 
   9  -2   8       23.69       16.32      7.36 o 
  10  -2   8      104.31       87.94      7.99 o 
  11  -2   8       10.14       10.67      7.39 o 
  -7  -1   8        0.64        0.55      1.96 o 
  -6  -1   8        2.79        3.90      3.65 o 
  -5  -1   8      183.25      188.02     12.65 o 
  -4  -1   8       87.63       80.43      7.07 o 
  -3  -1   8      848.81      885.15     30.36 o 
  -2  -1   8      756.38      808.76     27.72 o 
  -1  -1   8      250.15      236.55      5.45 o 
   0  -1   8     1101.24     1175.00     23.64 o 
   1  -1   8      233.41      210.11     12.25 o 
   2  -1   8       22.05       25.49      2.74 o 
   3  -1   8      203.65      223.56     12.41 o 
   4  -1   8       11.67       13.99      4.55 o 
   5  -1   8      400.87      367.06     11.27 o 
   6  -1   8      575.43      551.12     20.67 o 
   7  -1   8     1113.62     1118.81     31.46 o 
   8  -1   8       36.93       39.69      4.76 o 
   9  -1   8        1.68        1.30      2.37 o 
  10  -1   8        0.12        1.02      2.01 o 
  11  -1   8      177.35      176.33      9.66 o 
  -7   0   8      223.42      228.40     16.52 o 
  -6   0   8      558.51      599.28     47.85 o 
  -5   0   8      306.05      331.21     19.70 o 
  -4   0   8        2.28        2.67      2.59 o 
  -3   0   8      140.56      140.85     10.31 o 
  -2   0   8       83.33       81.50      8.56 o 
  -1   0   8        0.30        0.22      0.42 o 
   0   0   8        0.57        0.26      0.71 o 
   1   0   8      561.65      563.45     11.88 o 
   2   0   8      615.37      627.15     15.95 o 
   3   0   8       72.84       80.27      5.57 o 
   4   0   8       84.65       85.48      5.32 o 
   5   0   8      261.58      256.88     11.22 o 
   6   0   8       21.40       17.73      4.15 o 
   7   0   8      833.65      843.25     20.53 o 
   8   0   8        3.06        2.82      2.47 o 
   9   0   8       18.73       18.07      7.71 o 
  10   0   8      128.20      126.65     10.43 o 
  11   0   8        0.66        1.02      2.92 o 
  -8   1   8       42.02       50.32      8.25 o 
  -7   1   8      121.84      108.00     10.12 o 
  -6   1   8       81.88       71.32      7.45 o 
  -5   1   8       25.44       31.85      6.57 o 
  -4   1   8      464.83      447.01     22.57 o 
  -3   1   8      308.71      295.43     19.82 o 
  -2   1   8        0.32        2.10      2.03 o 
  -1   1   8      126.56      131.61      9.47 o 
   0   1   8      689.66      690.84     12.76 o 
   1   1   8      403.44      412.98      8.91 o 
   2   1   8       20.32       14.43      2.21 o 
   3   1   8      799.74      822.78     15.75 o 
   4   1   8       75.04       81.14      4.80 o 
   5   1   8       24.98       22.89      2.75 o 
   6   1   8      182.69      193.52      7.80 o 
   7   1   8       33.03       30.74      4.84 o 
   8   1   8     1189.25     1281.33     33.32 o 
   9   1   8        5.33        5.99      4.69 o 
  10   1   8       12.70       10.77      7.73 o 
  11   1   8        0.95        1.87      4.41 o 
  -8   2   8       48.63       59.98      8.43 o 
  -7   2   8        4.15        3.87      4.82 o 
  -6   2   8      146.54      166.92     15.04 o 
  -5   2   8      214.55      220.62     15.61 o 
  -4   2   8      100.70      107.74      8.54 o 
  -3   2   8      999.43     1006.69     35.85 o 
  -2   2   8        0.52        1.00      2.75 o 
  -1   2   8       10.81       13.13      1.07 o 
   0   2   8       99.67      106.44      3.88 o 
   1   2   8       43.48       40.03      2.74 o 
   2   2   8      809.74      835.75     15.13 o 
   3   2   8       99.95       96.26      4.34 o 
   4   2   8        2.92        5.76      2.74 o 
   5   2   8       28.02       29.36      3.39 o 
   6   2   8      236.13      249.62     10.53 o 
   7   2   8       29.74       29.06      4.23 o 
   8   2   8      237.63      232.80     12.29 o 
   9   2   8        2.26        3.00      2.78 o 
  10   2   8        5.19        5.92      5.22 o 
  11   2   8       84.68       85.33      7.63 o 
  -8   3   8        0.08        1.16      3.55 o 
  -7   3   8        0.55        0.57      2.90 o 
  -6   3   8       77.34       83.58      9.61 o 
  -5   3   8       43.97       34.94      7.35 o 
  -4   3   8      168.15      160.34     10.87 o 
  -3   3   8       23.45       22.19      5.16 o 
  -2   3   8     1438.72     1455.47     26.92 o 
  -1   3   8        2.31        2.02      1.29 o 
   0   3   8       35.96       30.28      2.06 o 
   1   3   8      754.97      730.72     11.20 o 
   2   3   8       68.35       76.94      3.82 o 
   3   3   8      635.44      658.27     12.17 o 
   4   3   8      491.96      488.66     10.09 o 
   5   3   8      215.81      223.97     10.56 o 
   6   3   8       34.12       33.28      6.55 o 
   7   3   8       47.10       45.53      4.43 o 
   8   3   8       52.15       50.02      5.97 o 
   9   3   8       10.92       10.21      5.68 o 
  10   3   8       91.97       86.71      7.14 o 
  11   3   8      123.75      123.96     10.13 o 
  -8   4   8        9.20       10.17      8.03 o 
  -7   4   8       86.40       94.46      8.80 o 
  -6   4   8        0.18        1.24      1.99 o 
  -5   4   8       15.51       12.82     11.81 o 
  -4   4   8       22.52       19.62      5.43 o 
  -3   4   8      141.79      135.02      4.62 o 
  -2   4   8      551.07      555.91     11.51 o 
  -1   4   8      101.89       91.19      3.28 o 
   0   4   8      155.98      145.44      5.00 o 
   1   4   8       37.95       34.92      2.58 o 
   2   4   8       41.31       44.08      5.47 o 
   3   4   8       55.09       48.94      5.73 o 
   4   4   8     2083.50     2239.10     35.65 o 
   5   4   8      274.66      274.22      7.27 o 
   6   4   8      163.02      161.36      7.94 o 
   7   4   8      104.32      103.89      7.14 o 
   8   4   8        0.10        0.88      1.97 o 
   9   4   8        0.36        1.73      2.52 o 
  10   4   8       88.96       89.48      7.42 o 
  11   4   8       56.28       55.63      6.14 o 
  -7   5   8       18.55       12.80     14.37 o 
  -6   5   8       90.73       94.25      8.78 o 
  -5   5   8       18.98       13.87      9.97 o 
  -4   5   8       59.79       52.89      5.61 o 
  -3   5   8      254.90      248.95     12.60 o 
  -2   5   8      545.16      539.72     11.39 o 
  -1   5   8      643.91      598.40     13.03 o 
   0   5   8     1538.39     1533.97     25.50 o 
   1   5   8      254.24      228.38      7.06 o 
   2   5   8        4.95       12.16      9.08 o 
   3   5   8      260.49      231.39     31.90 o 
   4   5   8      314.72      321.16     14.99 o 
   5   5   8       76.25       72.72      4.00 o 
   6   5   8       33.39       31.64      2.43 o 
   7   5   8      550.78      564.09     15.44 o 
   8   5   8      452.28      466.46     20.26 o 
   9   5   8       10.95        9.44      7.56 o 
  10   5   8       15.92       15.30      5.44 o 
  11   5   8        3.92        2.69      2.77 o 
  -7   6   8       57.71       50.31      7.33 o 
  -6   6   8      155.36      169.11     10.74 o 
  -5   6   8        0.90        1.19      2.88 o 
  -4   6   8       79.83       76.54      4.67 o 
  -3   6   8       13.54       10.10      2.87 o 
  -2   6   8       15.66       12.54      2.17 o 
  -1   6   8       25.24       18.40      3.01 o 
   0   6   8      432.90      450.63     15.67 o 
   1   6   8      352.71      323.71     40.28 o 
   2   6   8       20.41       17.53      5.16 o 
   3   6   8       17.00       14.37      7.39 o 
   4   6   8       56.61       61.72      8.73 o 
   5   6   8      181.97      164.85      7.73 o 
   6   6   8     1253.64     1361.47     46.00 o 
   7   6   8      798.85      809.41     25.24 o 
   8   6   8      197.23      208.95      9.93 o 
   9   6   8       94.72      104.92      7.03 o 
  10   6   8        4.69        2.68      2.91 o 
  11   6   8       12.69       10.08     15.24 o 
  -7   7   8        0.02       -0.80      3.63 o 
  -6   7   8      103.94      110.64      9.51 o 
  -5   7   8      120.16      102.88      8.88 o 
  -4   7   8       34.75       31.18      3.65 o 
  -3   7   8       76.87       71.56      4.90 o 
  -2   7   8      208.45      192.33     10.13 o 
  -1   7   8      312.42      265.49     17.23 o 
   0   7   8      263.73      246.18      6.54 o 
   1   7   8      762.02      800.09     26.40 o 
   2   7   8      375.95      381.39     16.00 o 
   3   7   8      249.83      224.60     15.43 o 
   4   7   8      321.10      344.43     15.28 o 
   5   7   8       11.68       14.18      2.54 o 
   6   7   8      156.67      148.95      8.00 o 
   7   7   8      161.93      151.56      6.95 o 
   8   7   8        3.12        2.67      2.53 o 
   9   7   8       19.29       14.46     15.77 o 
  10   7   8        9.44        7.76     10.62 o 
  -7   8   8       29.93       28.80      5.28 o 
  -6   8   8      103.27      116.02      9.22 o 
  -5   8   8       43.90       40.94      7.09 o 
  -4   8   8       41.58       44.85      4.58 o 
  -3   8   8        3.59        1.01      1.83 o 
  -2   8   8        0.75        1.63      2.58 o 
  -1   8   8       24.43       20.06      2.92 o 
   0   8   8       27.38       22.55      1.64 o 
   1   8   8      275.64      299.83     16.13 o 
   2   8   8       46.94       53.56      6.59 o 
   3   8   8       94.06      106.74     11.00 o 
   4   8   8       78.49       77.47      8.30 o 
   5   8   8      133.79      124.07      6.54 o 
   6   8   8        5.02        4.27      2.83 o 
   7   8   8       42.30       48.90      9.11 o 
   8   8   8      152.34      153.62     13.81 o 
   9   8   8      213.68      227.09     19.66 o 
  10   8   8       47.48       51.15      7.89 o 
  -6   9   8        0.76        0.36      3.38 o 
  -5   9   8       32.84       41.68      5.60 o 
  -4   9   8      136.36      136.98      9.56 o 
  -3   9   8      513.48      484.57     31.49 o 
  -2   9   8       99.82       97.19      5.76 o 
  -1   9   8      129.67      127.17      7.44 o 
   0   9   8      196.14      186.09      9.07 o 
   1   9   8      886.81      801.67     50.21 o 
   2   9   8      160.14      154.98     11.99 o 
   3   9   8      625.55      625.15     22.03 o 
   4   9   8      433.47      435.29     17.76 o 
   5   9   8        9.79       12.98      9.32 o 
   6   9   8       10.91        8.86      7.74 o 
   7   9   8       11.94       11.65      8.42 o 
   8   9   8       16.40       16.37     15.24 o 
   9   9   8       11.61       10.18     14.21 o 
  10   9   8        0.17        0.48      3.50 o 
  -6  10   8       52.13       49.77      6.61 o 
  -5  10   8        0.39        1.11      1.85 o 
  -4  10   8       31.65       18.16      8.86 o 
  -3  10   8      223.54      220.59      9.87 o 
  -2  10   8        0.01        0.76      1.94 o 
  -1  10   8       11.39        7.95      5.08 o 
   0  10   8      455.14      469.84     22.78 o 
   1  10   8        4.68        3.32      2.95 o 
   2  10   8        3.07        6.86      5.67 o 
   3  10   8        5.19        6.87      5.62 o 
   4  10   8       17.02       13.12     10.93 o 
   5  10   8       28.30       23.57      7.57 o 
   6  10   8        5.48        6.60      7.77 o 
   7  10   8        0.17        1.20      2.40 o 
   8  10   8       13.43       17.95      7.05 o 
   9  10   8       13.11       11.64     15.87 o 
  -5  11   8        1.65        1.31      1.83 o 
  -4  11   8        1.34        1.09      2.10 o 
  -3  11   8       65.23       62.37      5.22 o 
  -2  11   8      128.86      131.32      7.00 o 
  -1  11   8      436.86      453.49     19.32 o 
   0  11   8      546.72      526.31     27.54 o 
   1  11   8        7.11        7.01      4.27 o 
   2  11   8      153.04      153.74     13.22 o 
   3  11   8        0.43        1.24      3.26 o 
   4  11   8       86.39       93.51      9.29 o 
   5  11   8      175.92      176.13     12.36 o 
   6  11   8       17.71       19.10     18.72 o 
   7  11   8      201.30      207.90     16.00 o 
   8  11   8        6.36        5.62      6.45 o 
  -5  12   8       83.51       94.00      8.72 o 
  -4  12   8      168.55      159.08     12.39 o 
  -3  12   8       59.38       65.15      7.60 o 
  -2  12   8       29.08       28.26      7.21 o 
  -1  12   8       49.94       55.14      7.78 o 
   0  12   8       52.92       46.88      6.62 o 
   1  12   8       23.39       23.08     12.32 o 
   2  12   8       97.07       84.06      8.51 o 
   3  12   8       23.16       21.72     15.50 o 
   4  12   8        0.44        1.10      2.80 o 
   5  12   8       96.27       84.96      8.46 o 
   6  12   8        1.46        1.24      3.26 o 
   7  12   8       11.13        6.26      7.76 o 
   8  12   8       20.88       16.70     19.58 o 
  -4  13   8        0.43        0.38      4.98 o 
  -3  13   8        0.61        1.19      2.91 o 
  -2  13   8       85.69       81.70     10.10 o 
  -1  13   8       37.31       41.59      8.58 o 
   0  13   8       37.03       42.98      7.49 o 
   1  13   8      413.19      442.46     18.69 o 
   2  13   8        0.96        1.25      3.34 o 
   3  13   8        0.21        2.15      3.34 o 
   4  13   8       59.47       50.84      7.28 o 
   5  13   8       14.43        8.99      8.63 o 
   6  13   8      128.42      115.33     11.42 o 
   7  13   8       71.15       78.83      9.23 o 
  -2  14   8        4.52        3.24      3.46 o 
  -1  14   8        0.04        1.35      2.61 o 
   0  14   8       46.55       45.04      8.54 o 
   1  14   8        3.24        2.24      2.46 o 
   2  14   8        8.03        9.38      7.93 o 
   3  14   8        5.74        2.66      4.56 o 
   4  14   8        3.59        1.99      2.94 o 
   5  14   8       31.07       24.77      7.08 o 
   0  15   8       69.47       63.34      7.72 o 
   1  15   8       12.85        9.47      9.29 o 
   2  15   8       40.77       32.23      9.21 o 
   3  15   8       59.50       57.20      7.44 o 
   1  -9   9        0.00        1.49      3.61 o 
   2  -9   9       44.36       35.15     21.65 o 
   3  -9   9       19.39       12.31     15.76 o 
  -1  -8   9       96.00       94.98     13.81 o 
   0  -8   9      164.33      193.38     26.28 o 
   1  -8   9       54.87       65.46      9.86 o 
   2  -8   9       94.51      108.00      9.65 o 
   3  -8   9       87.57       91.43     11.63 o 
   4  -8   9       27.78       22.91      7.14 o 
   5  -8   9       90.72      102.60     11.67 o 
   6  -8   9       66.31       76.74      8.48 o 
  -3  -7   9      134.11      134.09     16.13 o 
  -2  -7   9       10.01        6.43     12.29 o 
  -1  -7   9        5.55        5.93      7.92 o 
   0  -7   9       60.09       51.33      9.81 o 
   1  -7   9       39.99       40.05      5.25 o 
   2  -7   9        3.73        4.73      5.24 o 
   3  -7   9       41.45       45.70      7.39 o 
   4  -7   9        1.75        1.41      1.74 o 
   5  -7   9        4.50        2.91      3.11 o 
   6  -7   9        1.81        2.67      4.40 o 
   7  -7   9       34.73       42.27      8.87 o 
  -4  -6   9       12.81        7.78     22.26 o 
  -3  -6   9       30.58       31.03     36.23 o 
  -2  -6   9        7.65        6.13      7.54 o 
  -1  -6   9       77.22       81.00     13.94 o 
   0  -6   9      330.64      355.23     24.31 o 
   1  -6   9       20.00       18.74      4.50 o 
   2  -6   9      140.24      153.58     10.83 o 
   3  -6   9       87.44      100.20     11.87 o 
   4  -6   9      100.78      109.00     10.81 o 
   5  -6   9       15.30       23.00     12.76 o 
   6  -6   9        0.91        2.56      2.96 o 
   7  -6   9      179.79      197.13     15.40 o 
   8  -6   9       32.71       18.17     18.54 o 
  -4  -5   9      802.95      830.74     33.59 o 
  -3  -5   9      189.90      196.72     21.66 o 
  -2  -5   9        8.82       12.04     11.46 o 
  -1  -5   9      285.28      281.67     24.52 o 
   0  -5   9        0.39        2.30      4.24 o 
   1  -5   9        0.94        2.19      2.22 o 
   2  -5   9       40.97       41.81     15.23 o 
   3  -5   9        0.06        0.37      2.77 o 
   4  -5   9       76.52       88.39      9.62 o 
   5  -5   9       98.03       89.26      7.73 o 
   6  -5   9       15.80       21.44      6.22 o 
   7  -5   9        0.90        0.58      2.06 o 
   8  -5   9      110.55      105.44     10.79 o 
   9  -5   9      243.26      249.14     14.41 o 
  -5  -4   9       19.77       18.72      7.49 o 
  -4  -4   9      300.01      299.44     27.35 o 
  -3  -4   9        4.59        5.44      7.14 o 
  -2  -4   9      209.64      211.87     17.84 o 
  -1  -4   9        4.96        4.80      5.37 o 
   0  -4   9       15.69       10.86      2.84 o 
   1  -4   9       84.04       95.56      6.58 o 
   2  -4   9      259.08      246.74     16.76 o 
   3  -4   9     1176.01     1185.24     61.30 o 
   4  -4   9       15.41       11.54      7.89 o 
   5  -4   9      465.80      475.50     24.41 o 
   6  -4   9      179.04      199.83     13.60 o 
   7  -4   9       28.62       23.99      5.14 o 
   8  -4   9       13.40       11.04      8.24 o 
   9  -4   9      223.70      191.75     14.34 o 
  -6  -3   9        0.24        0.46      2.21 o 
  -5  -3   9       77.10       74.96      8.50 o 
  -4  -3   9        2.46        0.13      3.01 o 
  -3  -3   9       89.72       93.56      8.46 o 
  -2  -3   9      367.55      374.84     19.50 o 
  -1  -3   9       44.45       41.80      4.90 o 
   0  -3   9      209.22      208.09      8.84 o 
   1  -3   9        0.08        0.74      1.07 o 
   2  -3   9      119.97      123.04      7.74 o 
   3  -3   9        0.33        0.71      1.75 o 
   4  -3   9      185.08      174.06      8.38 o 
   5  -3   9        0.14        1.54      1.70 o 
   6  -3   9      158.96      170.73      8.84 o 
   7  -3   9       12.22        8.64      6.46 o 
   8  -3   9      131.98      146.59      8.02 o 
   9  -3   9       20.05       20.60      6.76 o 
  10  -3   9        3.51        2.77      3.19 o 
  -6  -2   9       29.16       28.46      5.86 o 
  -5  -2   9       67.82       71.29      7.57 o 
  -4  -2   9       16.66       17.41      6.62 o 
  -3  -2   9       75.35       76.15      7.44 o 
  -2  -2   9       73.15       68.77      6.27 o 
  -1  -2   9        9.99       10.70      8.05 o 
   0  -2   9      386.70      372.16     13.03 o 
   1  -2   9        7.40        9.32      3.68 o 
   2  -2   9        4.66        2.62      1.71 o 
   3  -2   9      194.22      196.43     10.13 o 
   4  -2   9     1341.06     1405.47     34.58 o 
   5  -2   9       19.36       16.52      3.53 o 
   6  -2   9      297.37      293.52     12.34 o 
   7  -2   9       69.93       64.04      4.98 o 
   8  -2   9       23.23       18.02      5.30 o 
   9  -2   9      170.25      162.10     10.26 o 
  10  -2   9        0.01        0.53      1.95 o 
  -6  -1   9        0.05        0.45      2.95 o 
  -5  -1   9        0.02        1.34      2.46 o 
  -4  -1   9      186.96      187.64     11.61 o 
  -3  -1   9       12.42       12.78      4.87 o 
  -2  -1   9      124.77      125.92     11.41 o 
  -1  -1   9       98.98       90.64      9.43 o 
   0  -1   9      498.66      455.01     14.05 o 
   1  -1   9       65.41       61.77      4.51 o 
   2  -1   9       42.58       46.02      4.23 o 
   3  -1   9       27.35       28.40      2.97 o 
   4  -1   9      125.34      130.37      7.59 o 
   5  -1   9       65.99       60.99      5.45 o 
   6  -1   9      571.28      562.63     18.13 o 
   7  -1   9      138.59      141.69      7.53 o 
   8  -1   9        1.35        0.93      2.04 o 
   9  -1   9      103.78      115.92      8.18 o 
  10  -1   9       88.53       95.95      9.17 o 
  -7   0   9       53.13       58.98      7.62 o 
  -6   0   9       67.00       69.41      9.31 o 
  -5   0   9       64.42       62.99     16.41 o 
  -4   0   9       61.33       69.84      7.14 o 
  -3   0   9       16.21       17.88      4.83 o 
  -2   0   9        2.35        2.30      2.27 o 
  -1   0   9      336.51      338.50     20.64 o 
   0   0   9       17.05       16.14      1.67 o 
   1   0   9       58.41       51.57      3.17 o 
   2   0   9      259.23      261.80     12.47 o 
   3   0   9      267.58      274.93     12.01 o 
   4   0   9       11.21       11.72      6.70 o 
   5   0   9        2.06        4.33      2.33 o 
   6   0   9     2009.49     2003.38     65.71 o 
   7   0   9      167.40      160.61      8.69 o 
   8   0   9      138.09      132.11      8.77 o 
   9   0   9      119.03      124.28      7.88 o 
  10   0   9       30.18       30.12      6.75 o 
  11   0   9       14.36        8.28      8.54 o 
  -7   1   9       17.76       22.73      5.39 o 
  -6   1   9       62.66       68.66      7.63 o 
  -5   1   9      120.17      122.52     10.49 o 
  -4   1   9      151.58      162.98     13.30 o 
  -3   1   9        7.86        5.76      5.71 o 
  -2   1   9      240.09      224.19     11.68 o 
  -1   1   9        9.43       10.29      9.56 o 
   0   1   9        2.91        6.84      1.57 o 
   1   1   9       64.03       70.92      5.33 o 
   2   1   9       48.68       49.50      4.73 o 
   3   1   9       87.75       79.64      5.44 o 
   4   1   9        4.12        3.59      2.07 o 
   5   1   9      157.15      160.88      9.76 o 
   6   1   9      220.51      222.64     11.98 o 
   7   1   9      451.66      454.96     16.09 o 
   8   1   9      334.99      337.52     15.22 o 
   9   1   9      242.68      255.92     15.53 o 
  10   1   9      255.21      254.71     16.41 o 
  11   1   9        4.95        3.66      4.29 o 
  -7   2   9        3.41        2.78      4.44 o 
  -6   2   9       29.21       28.68      5.26 o 
  -5   2   9       35.82       34.52      6.93 o 
  -4   2   9      363.97      379.25     20.08 o 
  -3   2   9     1024.80     1049.02     37.34 o 
  -2   2   9        2.59        2.60      2.82 o 
  -1   2   9      766.92      718.61     27.87 o 
   0   2   9      172.93      175.03      8.12 o 
   1   2   9      128.15      116.25      5.30 o 
   2   2   9      697.62      705.51     16.18 o 
   3   2   9      291.17      288.42      7.77 o 
   4   2   9      300.99      287.74      8.11 o 
   5   2   9      313.45      305.05     10.30 o 
   6   2   9       16.85       15.84      4.59 o 
   7   2   9       12.76       12.36      6.75 o 
   8   2   9      203.43      200.98     11.14 o 
   9   2   9       61.55       61.60      6.34 o 
  10   2   9       76.24       70.16      6.29 o 
  11   2   9       23.35       18.44      5.63 o 
  -7   3   9       14.43        7.56     12.24 o 
  -6   3   9       51.79       46.83      7.16 o 
  -5   3   9       12.13       11.36      9.72 o 
  -4   3   9      314.82      332.52     19.30 o 
  -3   3   9      370.94      374.77     17.12 o 
  -2   3   9       68.82       62.91      6.92 o 
  -1   3   9      223.51      222.91      5.48 o 
   0   3   9        6.76        5.30      2.80 o 
   1   3   9      119.16      115.46      4.96 o 
   2   3   9        0.00        0.46      0.70 o 
   3   3   9       27.08       30.62      2.32 o 
   4   3   9       62.74       60.12      3.24 o 
   5   3   9        0.11        0.75      0.65 o 
   6   3   9       39.64       35.42      3.68 o 
   7   3   9       77.92       90.34      7.38 o 
   8   3   9        2.40        2.71      2.41 o 
   9   3   9      267.27      287.05     13.92 o 
  10   3   9      318.85      319.03     18.74 o 
  11   3   9      156.06      173.44     11.95 o 
  -7   4   9      252.41      295.44     18.84 o 
  -6   4   9       13.36       15.71     15.67 o 
  -5   4   9      183.53      168.82     12.87 o 
  -4   4   9      464.56      452.38     26.71 o 
  -3   4   9      341.86      367.55     16.63 o 
  -2   4   9      946.17      889.43     48.68 o 
  -1   4   9     1142.25     1134.64     19.78 o 
   0   4   9       33.32       27.82      2.34 o 
   1   4   9      271.28      251.96      7.05 o 
   2   4   9      180.05      173.88      7.34 o 
   3   4   9     1258.03     1291.08     24.12 o 
   4   4   9      441.35      434.13      9.59 o 
   5   4   9      325.53      326.66      7.85 o 
   6   4   9      247.76      237.65     12.16 o 
   7   4   9      316.67      317.91     12.42 o 
   8   4   9       94.66       98.38      7.00 o 
   9   4   9        0.07        0.49      2.15 o 
  10   4   9       87.10       88.85      7.05 o 
  11   4   9        0.39        1.07      3.34 o 
  -7   5   9       60.98       68.34      7.70 o 
  -6   5   9       10.02        4.89      6.84 o 
  -5   5   9       18.51       14.07      4.96 o 
  -4   5   9       61.17       57.33      6.20 o 
  -3   5   9        2.42        1.96      2.04 o 
  -2   5   9        6.14        2.70      2.23 o 
  -1   5   9     1478.16     1480.95     51.51 o 
   0   5   9       19.92       24.85      1.82 o 
   1   5   9       98.17       91.83      2.60 o 
   2   5   9      272.29      268.53     12.42 o 
   3   5   9      120.35      124.38      9.98 o 
   4   5   9       60.95       53.09      6.86 o 
   5   5   9       17.18       22.87      1.71 o 
   6   5   9       61.64       59.58      3.96 o 
   7   5   9      144.81      139.98      7.66 o 
   8   5   9       80.88       67.80      6.46 o 
   9   5   9       41.13       41.28      5.20 o 
  10   5   9       23.05       28.40      6.31 o 
  11   5   9       21.49       25.56      8.55 o 
  -7   6   9        1.24        0.93      3.37 o 
  -6   6   9       97.53      111.31     10.45 o 
  -5   6   9       44.62       53.89      6.53 o 
  -4   6   9      207.91      195.18     11.40 o 
  -3   6   9       51.47       46.46      3.72 o 
  -2   6   9      170.28      184.77      9.26 o 
  -1   6   9       72.44       66.54      5.54 o 
   0   6   9     3355.03     3194.56    217.92 o 
   1   6   9      177.75      177.47     13.20 o 
   2   6   9     1364.13     1366.84     50.26 o 
   3   6   9      570.41      568.67     20.93 o 
   4   6   9       85.07       86.67      9.22 o 
   5   6   9      650.79      638.85     25.19 o 
   6   6   9       79.06       83.29      5.60 o 
   7   6   9      172.16      127.21     30.32 o 
   8   6   9        9.32       11.74      7.92 o 
   9   6   9       97.34      110.48     10.61 o 
  10   6   9        1.09        1.63      4.29 o 
  11   6   9        0.97        2.93      4.82 o 
  -6   7   9      112.58      116.79     10.32 o 
  -5   7   9       76.19       90.65      7.97 o 
  -4   7   9      181.66      182.23     11.14 o 
  -3   7   9        0.08        0.73      1.33 o 
  -2   7   9        7.19        6.60      4.17 o 
  -1   7   9       24.85       20.93      2.56 o 
   0   7   9       44.44       38.68      2.63 o 
   1   7   9      298.38      326.80     15.84 o 
   2   7   9      264.09      254.40     23.64 o 
   3   7   9       56.92       53.52      6.74 o 
   4   7   9        2.42        3.73      3.07 o 
   5   7   9        0.66        3.06      3.95 o 
   6   7   9        1.41        4.51      4.10 o 
   7   7   9       18.68       21.04     15.73 o 
   8   7   9       31.28       33.76      6.27 o 
   9   7   9      119.32      136.96     17.20 o 
  10   7   9       15.01        9.29     12.33 o 
  -6   8   9        4.33        4.87      5.68 o 
  -5   8   9        0.04       -0.03      3.93 o 
  -4   8   9       13.64       10.23      8.81 o 
  -3   8   9      343.72      296.87     13.39 o 
  -2   8   9       14.72       19.27      2.86 o 
  -1   8   9        2.34        3.47      1.99 o 
   0   8   9       48.26       48.45      3.74 o 
   1   8   9      491.05      473.11     20.11 o 
   2   8   9      236.62      236.49     16.01 o 
   3   8   9     1068.51     1097.05     37.87 o 
   4   8   9      184.19      165.65     12.56 o 
   5   8   9        7.33        8.22      5.81 o 
   6   8   9      458.35      440.19     27.40 o 
   7   8   9       10.14       10.81     11.22 o 
   8   8   9       25.98       25.10     17.14 o 
   9   8   9        9.70        5.83      6.46 o 
  10   8   9       36.70       33.07      8.21 o 
  -6   9   9        7.74        9.19      8.26 o 
  -5   9   9      134.56      132.18     10.68 o 
  -4   9   9      258.08      281.17     20.43 o 
  -3   9   9      390.87      422.27     13.91 o 
  -2   9   9      195.05      210.40      9.22 o 
  -1   9   9       98.02      109.95      8.09 o 
   0   9   9      178.22      198.44     12.74 o 
   1   9   9      827.02      798.64     26.02 o 
   2   9   9        0.31        0.56      3.50 o 
   3   9   9       84.21       73.48      7.20 o 
   4   9   9       70.34       68.18      7.74 o 
   5   9   9        0.03        0.38      3.70 o 
   6   9   9       80.15       77.80      8.77 o 
   7   9   9        0.13        0.83      2.22 o 
   8   9   9      217.55      226.00     17.45 o 
   9   9   9       29.31       34.68      6.91 o 
  -5  10   9       13.77       27.32     32.68 o 
  -4  10   9       39.06       43.85      9.43 o 
  -3  10   9      196.79      167.82     10.15 o 
  -2  10   9        1.97        3.10      3.02 o 
  -1  10   9       30.37       31.95      6.81 o 
   0  10   9      190.12      189.50     15.48 o 
   1  10   9      611.70      639.20     33.09 o 
   2  10   9       45.62       44.76      8.31 o 
   3  10   9      237.74      241.53     16.53 o 
   4  10   9      281.48      277.33     17.92 o 
   5  10   9      708.12      704.38     34.35 o 
   6  10   9      394.38      421.06     24.56 o 
   7  10   9       45.14       39.34      6.67 o 
   8  10   9       16.04        9.27     12.94 o 
   9  10   9        0.01       -0.45      6.33 o 
  -5  11   9       80.61       79.23     13.41 o 
  -4  11   9       96.08       96.01     13.25 o 
  -3  11   9        1.29        2.59      3.38 o 
  -2  11   9       63.88       75.26      8.06 o 
  -1  11   9       53.32       61.32     10.67 o 
   0  11   9      150.02      165.64     11.40 o 
   1  11   9       69.02       75.14      8.69 o 
   2  11   9        0.58        1.70      2.45 o 
   3  11   9        3.29        1.74      2.80 o 
   4  11   9      289.04      266.34     17.33 o 
   5  11   9      220.41      193.60     15.83 o 
   6  11   9       12.60       11.87     11.38 o 
   7  11   9       19.43       16.40     20.40 o 
   8  11   9        0.13        1.70      5.53 o 
  -4  12   9        0.69        1.16      2.92 o 
  -3  12   9       12.08        8.11     10.44 o 
  -2  12   9        0.02        1.42      3.41 o 
  -1  12   9      165.26      174.24     13.81 o 
   0  12   9       45.98       51.28      7.89 o 
   1  12   9       65.39       66.77      7.90 o 
   2  12   9        3.40        3.36      5.08 o 
   3  12   9        2.28        2.25      2.43 o 
   4  12   9        3.54        4.30      4.67 o 
   5  12   9      100.41      102.94      9.93 o 
   6  12   9       75.44       77.63     11.51 o 
   7  12   9       80.55       73.95      8.97 o 
  -3  13   9       63.66       58.73      9.97 o 
  -2  13   9       32.81       42.07      6.86 o 
  -1  13   9      119.96      129.99     11.46 o 
   0  13   9        5.08        5.75      6.55 o 
   1  13   9        0.11        1.02      2.08 o 
   2  13   9       62.78       68.82      8.16 o 
   3  13   9       10.78        9.56      9.90 o 
   4  13   9        1.25        1.92      2.17 o 
   5  13   9        8.51        7.43     10.60 o 
   6  13   9      105.41      119.18     12.28 o 
  -1  14   9        7.83        3.78      5.69 o 
   0  14   9        4.81        3.19      4.93 o 
   1  14   9       84.66       96.07      9.54 o 
   2  14   9       62.17       68.01     10.98 o 
   3  14   9       82.02       94.62     11.15 o 
   4  14   9       50.00       55.59      7.92 o 
   5  14   9       33.91       26.28      8.88 o 
   1  -8  10       39.14       44.77     10.53 o 
   2  -8  10      141.44      137.27     16.13 o 
   3  -8  10       23.88       11.71     15.06 o 
   4  -8  10       84.69       75.02      8.07 o 
  -1  -7  10        0.37        2.94      6.05 o 
   0  -7  10       93.52      100.40     15.55 o 
   1  -7  10        8.34        9.90      9.03 o 
   2  -7  10       31.95       28.26     16.81 o 
   3  -7  10       29.73       25.03      6.30 o 
   4  -7  10       28.90       19.69     16.46 o 
   5  -7  10        1.18        1.19      4.07 o 
   6  -7  10      102.03      119.88     10.36 o 
  -2  -6  10       11.08       12.23     17.44 o 
  -1  -6  10        0.75       -0.67      6.43 o 
   0  -6  10       11.31        8.72     16.64 o 
   1  -6  10        5.11        6.83      8.30 o 
   2  -6  10       43.34       44.29      5.62 o 
   3  -6  10       46.85       43.82      6.42 o 
   4  -6  10        8.75        5.45      7.28 o 
   5  -6  10        2.92        1.75      2.96 o 
   6  -6  10        6.62        8.00      6.00 o 
   7  -6  10       99.07      118.19     10.82 o 
  -3  -5  10       25.43       12.96     27.95 o 
  -2  -5  10       59.73       52.84     41.51 o 
  -1  -5  10        0.04        1.16      6.74 o 
   0  -5  10        3.43        3.10      4.89 o 
   1  -5  10      186.10      164.08      9.78 o 
   2  -5  10      357.58      368.14     20.95 o 
   3  -5  10       35.84       35.21      5.10 o 
   4  -5  10        2.10        3.46      3.10 o 
   5  -5  10       12.01       14.36      7.14 o 
   6  -5  10        5.75        6.59      5.47 o 
   7  -5  10        6.43        6.87      6.99 o 
   8  -5  10       25.93       28.92      8.02 o 
  -4  -4  10       51.83       52.20     10.30 o 
  -3  -4  10      299.13      316.15     29.20 o 
  -1  -4  10      213.73      227.98     18.63 o 
   0  -4  10       15.50       18.20     12.98 o 
   1  -4  10        0.75        5.07      4.45 o 
   2  -4  10       15.97       10.77      8.71 o 
   3  -4  10       37.47       39.81      6.84 o 
   4  -4  10       10.35       11.26      6.68 o 
   5  -4  10       35.22       35.75      5.84 o 
   6  -4  10       11.62        8.11      8.74 o 
   7  -4  10       12.05        8.99     12.67 o 
   8  -4  10        6.51        3.09      3.56 o 
   9  -4  10      226.74      240.67     14.37 o 
  -5  -3  10        0.67        0.04      4.24 o 
  -4  -3  10       31.26       32.34     23.38 o 
  -3  -3  10      135.41      136.09     16.17 o 
  -2  -3  10      292.76      256.41     23.29 o 
  -1  -3  10      250.66      183.96     63.58 o 
   0  -3  10        0.34        1.69      2.18 o 
   1  -3  10        0.09        0.94      1.21 o 
   2  -3  10       56.80       59.86      4.80 o 
   3  -3  10        0.20        0.85      1.16 o 
   4  -3  10        3.29        3.23      2.65 o 
   5  -3  10      308.99      306.96     13.54 o 
   6  -3  10        9.96        7.61      4.32 o 
   7  -3  10       55.59       55.91      6.89 o 
   8  -3  10      131.20      120.27      8.28 o 
   9  -3  10       57.61       64.48      7.87 o 
  -5  -2  10       15.65       14.83      5.82 o 
  -4  -2  10       18.65       18.54      4.28 o 
  -3  -2  10        1.21        2.97      3.14 o 
  -2  -2  10       15.43       14.86      3.79 o 
  -1  -2  10      148.68      138.27      9.48 o 
   0  -2  10       53.18       59.16      6.08 o 
   1  -2  10      477.43      446.85     22.87 o 
   2  -2  10      136.45      141.52      7.08 o 
   3  -2  10       25.81       22.81      3.11 o 
   4  -2  10        1.64        0.55      1.75 o 
   5  -2  10      177.64      166.46      7.14 o 
   6  -2  10       43.74       41.94      4.71 o 
   7  -2  10        9.17       11.22      5.69 o 
   8  -2  10      213.15      220.19     12.24 o 
   9  -2  10       32.81       28.14      4.96 o 
  10  -2  10        2.88        2.40      2.72 o 
  -5  -1  10       16.71       15.11      5.39 o 
  -4  -1  10       42.71       42.27      6.12 o 
  -3  -1  10       15.95       15.87      4.85 o 
  -2  -1  10      169.33      173.28     11.16 o 
  -1  -1  10      206.88      200.13     13.09 o 
   0  -1  10      936.91      873.30     35.06 o 
   1  -1  10      649.72      655.65     15.38 o 
   2  -1  10      601.33      589.88     14.70 o 
   3  -1  10      110.35      115.95      6.67 o 
   4  -1  10      165.90      162.62      9.02 o 
   5  -1  10      332.33      333.23     12.46 o 
   6  -1  10        9.38        8.61      5.36 o 
   7  -1  10      214.44      206.66      9.17 o 
   8  -1  10        0.81        2.12      2.47 o 
   9  -1  10       57.24       54.48      5.59 o 
  10  -1  10        6.45        4.64      3.58 o 
  -6   0  10        7.87        7.00      7.90 o 
  -5   0  10       22.82       23.58      8.90 o 
  -4   0  10        1.92        3.29      4.41 o 
  -3   0  10        9.91       10.38     12.73 o 
  -2   0  10       48.37       45.86      6.19 o 
  -1   0  10        1.16        1.07      1.20 o 
   0   0  10       12.24       16.58      2.30 o 
   1   0  10       25.26       29.12      3.22 o 
   2   0  10     1165.82     1206.29     34.08 o 
   3   0  10      444.18      416.60     13.80 o 
   4   0  10      541.75      508.02     15.85 o 
   5   0  10      478.53      491.35     16.44 o 
   6   0  10      510.47      507.74     17.38 o 
   7   0  10        8.74        5.59      3.78 o 
   8   0  10       51.11       54.24      5.21 o 
   9   0  10      107.22      101.66      7.64 o 
  10   0  10        0.27        0.85      1.64 o 
  -6   1  10       12.95       17.61      6.46 o 
  -5   1  10      125.12      134.33     11.45 o 
  -4   1  10       10.09        9.40      7.73 o 
  -3   1  10       10.70        9.64     11.09 o 
  -2   1  10        9.61       10.99      9.27 o 
  -1   1  10       22.81       20.25      5.89 o 
   0   1  10      161.50      161.60      8.33 o 
   1   1  10      388.83      375.31      8.53 o 
   2   1  10     2607.65     2601.78     39.46 o 
   3   1  10      703.76      671.74     19.93 o 
   4   1  10      454.19      447.88     15.60 o 
   5   1  10      357.94      355.44     11.07 o 
   6   1  10       74.77       77.45      5.43 o 
   7   1  10       30.93       27.85      5.34 o 
   8   1  10       29.87       26.56      5.92 o 
   9   1  10       28.50       28.65      5.03 o 
  10   1  10       49.46       48.98      6.14 o 
  -6   2  10       48.74       64.59      8.10 o 
  -5   2  10        0.04       -0.22      5.06 o 
  -4   2  10       10.54        9.77      7.51 o 
  -3   2  10      110.77      103.09      8.95 o 
  -2   2  10      383.93      367.22     20.97 o 
  -1   2  10       17.40       13.76      4.76 o 
   0   2  10       72.59       67.59      4.77 o 
   1   2  10      105.57      111.20      7.06 o 
   2   2  10      109.67      120.57      7.54 o 
   3   2  10       17.99       16.68      3.01 o 
   4   2  10        2.85        2.43      1.94 o 
   5   2  10      126.22      118.01      6.97 o 
   6   2  10      288.50      272.04     10.97 o 
   7   2  10      172.23      164.74      7.90 o 
   8   2  10      253.60      236.48     10.28 o 
   9   2  10       44.69       49.36      5.97 o 
  10   2  10        0.34        2.34      2.52 o 
  11   2  10       83.14       91.19     10.61 o 
  -6   3  10        8.50        9.30     12.43 o 
  -5   3  10       72.07       76.95      7.58 o 
  -4   3  10        7.83        6.51      7.96 o 
  -3   3  10       44.53       51.31      5.87 o 
  -2   3  10      114.91      110.59      8.89 o 
  -1   3  10        6.35        7.65      2.64 o 
   0   3  10        0.76        0.76      1.60 o 
   1   3  10      394.35      389.47     11.13 o 
   2   3  10      176.90      182.67      8.46 o 
   3   3  10      430.73      392.44      9.17 o 
   4   3  10      339.36      317.90     15.46 o 
   5   3  10      438.73      405.70     13.96 o 
   6   3  10     1060.70     1028.57     28.88 o 
   7   3  10       22.81       19.36      3.77 o 
   8   3  10      808.79      854.10     24.56 o 
   9   3  10        2.10        1.86      1.76 o 
  10   3  10        0.66        0.63      3.57 o 
  11   3  10        5.23        1.39      3.91 o 
  -6   4  10        2.48        2.72      3.28 o 
  -5   4  10      487.12      533.73     29.93 o 
  -4   4  10       52.86       57.60      6.94 o 
  -3   4  10      172.67      157.31     11.92 o 
  -2   4  10        0.38        1.88      3.12 o 
  -1   4  10      366.96      279.89     41.90 o 
   0   4  10      102.26       97.12      6.75 o 
   1   4  10      123.28      117.49      5.93 o 
   2   4  10      223.06      205.50      5.20 o 
   3   4  10        5.25        4.96      0.83 o 
   4   4  10        0.01        0.10      0.44 o 
   5   4  10       22.10       24.14      2.38 o 
   6   4  10       28.72       24.37      3.01 o 
   7   4  10        0.80        1.79      2.26 o 
   8   4  10       64.91       60.39      4.86 o 
   9   4  10        9.53        7.70      7.48 o 
  10   4  10      114.15      120.84     11.91 o 
  11   4  10       38.38       44.73     10.08 o 
  -6   5  10       44.02       49.07      6.75 o 
  -5   5  10       51.09       45.52      7.90 o 
  -4   5  10       68.96       65.94      6.96 o 
  -3   5  10        8.69       11.74     11.64 o 
  -2   5  10       51.51       47.63      4.82 o 
  -1   5  10      283.56      242.82      8.42 o 
   0   5  10      117.21      132.40      7.98 o 
   1   5  10      103.61       97.50      6.33 o 
   2   5  10      551.72      528.12     21.74 o 
   3   5  10        7.88       12.82      9.32 o 
   4   5  10        0.02        1.20      2.25 o 
   5   5  10       42.63       36.78      5.18 o 
   6   5  10       71.87       78.67      9.37 o 
   7   5  10      118.03      111.70     10.01 o 
   8   5  10      254.38      260.54     19.17 o 
   9   5  10      252.80      271.89     19.38 o 
  10   5  10       87.09       85.72     11.33 o 
  -6   6  10      112.20      115.85     10.10 o 
  -5   6  10      105.55      116.39      9.08 o 
  -4   6  10       46.74       41.78      5.96 o 
  -3   6  10        5.61        7.59      7.17 o 
  -2   6  10      176.52      185.94     11.09 o 
  -1   6  10       43.46       47.39      4.18 o 
   0   6  10      282.18      249.40      8.33 o 
   1   6  10        6.14        9.57      7.44 o 
   2   6  10        0.61       -0.11      3.41 o 
   3   6  10      148.66      140.57      9.70 o 
   4   6  10       14.42       15.10     10.93 o 
   5   6  10       19.56       22.96     15.56 o 
   6   6  10        3.32        5.41      4.69 o 
   7   6  10      451.85      487.24     25.77 o 
   8   6  10      256.71      248.36     17.55 o 
   9   6  10      132.89      139.31     13.50 o 
  10   6  10       13.67        7.88     11.23 o 
  -6   7  10        0.02        0.00      3.77 o 
  -5   7  10       84.62       85.75      8.06 o 
  -4   7  10        9.95        7.60      7.47 o 
  -3   7  10       57.19       58.22      6.12 o 
  -2   7  10       27.64       28.13      2.94 o 
  -1   7  10        0.01        0.46      1.07 o 
   0   7  10       12.25       12.49      8.48 o 
   1   7  10      209.94      214.79     17.25 o 
   2   7  10        0.89        0.69      3.39 o 
   3   7  10       27.34       24.31     14.46 o 
   4   7  10      241.22      235.19     14.22 o 
   5   7  10      351.22      346.19     18.31 o 
   6   7  10       18.30       16.02     11.80 o 
   7   7  10        0.46        1.67      3.68 o 
   8   7  10       43.73       43.50      6.59 o 
   9   7  10      182.03      200.15     15.55 o 
  10   7  10       49.63       45.60      9.02 o 
  -5   8  10       82.83       95.37     12.50 o 
  -4   8  10      118.60      136.66     11.05 o 
  -3   8  10       34.42       39.76      5.61 o 
  -2   8  10       33.97       38.80      4.05 o 
  -1   8  10       99.87      103.23      8.41 o 
   0   8  10       13.82       12.15      7.56 o 
   1   8  10      323.53      344.28     19.45 o 
   2   8  10      241.51      244.81     14.66 o 
   3   8  10       73.91       67.76      6.88 o 
   4   8  10       16.64       14.71     10.37 o 
   5   8  10       41.16       43.06      8.65 o 
   6   8  10        1.50        2.01      3.94 o 
   7   8  10       56.06       56.95     10.07 o 
   8   8  10       16.19       14.31     13.07 o 
   9   8  10       38.92       43.32     10.99 o 
  10   8  10       26.97       26.16      8.79 o 
  -5   9  10        0.47       -0.51      5.75 o 
  -4   9  10       69.96       76.76     12.92 o 
  -3   9  10      162.40      137.70     15.35 o 
  -2   9  10       80.75       76.19      8.25 o 
  -1   9  10       84.62       81.57     10.18 o 
   0   9  10        3.27        5.18      4.13 o 
   1   9  10      126.24      122.03      9.09 o 
   2   9  10      497.30      539.96     28.04 o 
   3   9  10      105.56      102.93      8.60 o 
   4   9  10       48.48       44.38      8.52 o 
   5   9  10       45.69       52.47      8.82 o 
   6   9  10       80.48       73.88      9.17 o 
   7   9  10      171.45      180.87     12.95 o 
   8   9  10       29.65       28.69      8.92 o 
   9   9  10        5.59        4.99      5.94 o 
  -5  10  10        3.98        1.83      6.53 o 
  -4  10  10       27.91       29.53     34.60 o 
  -3  10  10       99.56      111.49     13.68 o 
  -2  10  10      158.10      173.44     11.17 o 
  -1  10  10      269.74      288.06     17.24 o 
   0  10  10        6.78        7.37      9.66 o 
   1  10  10        3.38        1.08      3.20 o 
   2  10  10       76.05       78.89      9.10 o 
   3  10  10        0.02        1.17      2.24 o 
   4  10  10       41.39       37.91      6.86 o 
   5  10  10       11.74        6.45      6.88 o 
   6  10  10       29.13       23.28     24.91 o 
   7  10  10        3.72        1.90      3.32 o 
   8  10  10      141.06      146.36     12.89 o 
   9  10  10       12.43        7.94     10.52 o 
  -3  11  10       12.82        8.70      8.41 o 
  -2  11  10       10.61        7.44     10.72 o 
  -1  11  10        3.70        1.02      2.61 o 
   0  11  10       17.30       12.73     13.02 o 
   1  11  10       25.12       24.41      9.23 o 
   2  11  10        9.99        8.38      6.77 o 
   3  11  10        9.36        7.30      7.28 o 
   4  11  10       53.64       55.11      7.76 o 
   5  11  10      129.34      124.05     11.12 o 
   6  11  10        0.01        1.40      3.68 o 
   7  11  10        8.30        5.32      6.81 o 
   8  11  10       74.10       83.39     10.29 o 
  -3  12  10       74.50       90.92     13.87 o 
  -2  12  10      176.57      186.87     13.95 o 
  -1  12  10        2.52        4.88      6.43 o 
   0  12  10      167.40      197.89     15.62 o 
   1  12  10      438.13      469.79     19.01 o 
   2  12  10      192.76      204.21     13.29 o 
   3  12  10       25.40       20.04     17.13 o 
   4  12  10      123.18      127.93     13.46 o 
   5  12  10       25.72       15.17     18.85 o 
   6  12  10       32.85       38.06      6.87 o 
   7  12  10       46.26       35.06      7.81 o 
  -2  13  10        8.89        6.35      7.41 o 
  -1  13  10        1.22        3.63      3.80 o 
   0  13  10        8.13        8.36     10.18 o 
   1  13  10        1.53        2.32      4.36 o 
   2  13  10        6.61        7.81      9.12 o 
   3  13  10       11.44       13.69     10.37 o 
   4  13  10        0.75        1.38      3.59 o 
   5  13  10        0.75        2.35      5.35 o 
   6  13  10        1.55        2.38      3.28 o 
   0  14  10       15.95       11.44     13.65 o 
   1  14  10       10.39        9.88     12.80 o 
   2  14  10      198.23      217.40     16.13 o 
   3  14  10      353.63      400.03     22.94 o 
   4  14  10       99.41      113.45     10.59 o 
   2  -7  11       41.74       43.23      9.57 o 
   3  -7  11       36.89       26.16     36.25 o 
   0  -6  11       74.35       66.52     11.65 o 
   1  -6  11        0.30        3.19      5.09 o 
   2  -6  11       53.10       54.98     12.49 o 
   3  -6  11       25.19       28.59      5.02 o 
   4  -6  11       89.43       94.13      8.90 o 
   5  -6  11       26.69       32.32      7.32 o 
   6  -6  11      134.13      135.14     10.60 o 
  -2  -5  11        1.44        1.79      4.06 o 
  -1  -5  11        4.74        4.13      9.55 o 
   0  -5  11       41.86       46.33     10.26 o 
   1  -5  11      111.97      117.24     13.49 o 
   2  -5  11       19.41       14.17     10.59 o 
   3  -5  11       26.15       21.97     14.66 o 
   4  -5  11        0.49        2.17      3.52 o 
   5  -5  11       62.69       69.13      8.41 o 
   6  -5  11       69.74       78.96      8.08 o 
   7  -5  11        2.06        2.48      3.42 o 
  -3  -4  11       20.16        9.55     23.98 o 
  -2  -4  11        1.34        1.54      2.54 o 
  -1  -4  11        6.42        4.19      8.16 o 
   0  -4  11        0.16        1.20      2.81 o 
   1  -4  11        0.13        1.60      2.74 o 
   2  -4  11       51.12       46.66      5.48 o 
   3  -4  11       21.80       19.23     10.64 o 
   4  -4  11       14.18        9.71      7.62 o 
   5  -4  11      265.26      250.26     19.08 o 
   6  -4  11       73.21       68.28      6.98 o 
   7  -4  11      132.43      130.56     11.20 o 
   8  -4  11      499.81      514.63     20.63 o 
  -3  -3  11       13.33       20.81      7.07 o 
  -2  -3  11       25.20       36.72      9.03 o 
  -1  -3  11       13.69       14.48     15.75 o 
   0  -3  11      249.03      250.33     17.71 o 
   1  -3  11       10.92       14.94     12.02 o 
   2  -3  11        0.26        0.53      2.06 o 
   3  -3  11       51.43       64.86      7.77 o 
   4  -3  11       13.66       11.13      8.60 o 
   5  -3  11        3.17        2.74      2.44 o 
   6  -3  11       53.65       49.10      8.28 o 
   7  -3  11       29.54       25.37     12.31 o 
   8  -3  11      151.92      171.28     12.73 o 
   9  -3  11      135.44      114.27      9.84 o 
  -4  -2  11        8.05        5.49     13.78 o 
  -3  -2  11        5.22        5.11      6.07 o 
  -2  -2  11      158.76      154.51     11.79 o 
  -1  -2  11       24.15       17.15      4.57 o 
   0  -2  11        0.03        1.01      2.42 o 
   1  -2  11      235.84      215.07     11.03 o 
   2  -2  11       33.85       34.61      3.22 o 
   3  -2  11       46.57       40.16      3.99 o 
   4  -2  11       73.08       71.78      4.94 o 
   5  -2  11       21.25       23.19      6.43 o 
   6  -2  11       41.52       40.71      5.88 o 
   7  -2  11       68.02       60.98      5.61 o 
   8  -2  11       32.11       27.10      4.60 o 
   9  -2  11      201.48      196.39     11.00 o 
  -4  -1  11        9.92        6.00     11.39 o 
  -3  -1  11       10.79       13.13     11.09 o 
  -2  -1  11       16.80       17.01      5.17 o 
  -1  -1  11      131.47      130.90      8.57 o 
   0  -1  11       34.49       44.29      4.89 o 
   1  -1  11      226.06      229.08     10.42 o 
   2  -1  11      469.36      472.24     20.52 o 
   3  -1  11        6.38        7.32      4.62 o 
   4  -1  11        7.11        4.85      2.72 o 
   5  -1  11        0.21        3.01      3.13 o 
   6  -1  11       15.88       13.36      8.77 o 
   7  -1  11        8.21        7.21      5.81 o 
   8  -1  11       27.56       26.40      5.33 o 
   9  -1  11        8.18        6.35      6.00 o 
  -5   0  11        1.31        2.37      3.62 o 
  -4   0  11      132.26      141.57     11.68 o 
  -3   0  11       14.89       15.67     12.57 o 
  -2   0  11       42.96       43.56      7.55 o 
  -1   0  11        2.69        2.64      3.00 o 
   0   0  11      189.55      182.48     10.91 o 
   1   0  11      100.76       86.83      5.69 o 
   2   0  11       69.96       60.75      4.16 o 
   3   0  11       56.40       56.92      4.25 o 
   4   0  11       62.83       62.68      4.37 o 
   5   0  11        1.23        2.37      1.95 o 
   6   0  11        5.80        5.17      2.66 o 
   7   0  11      205.57      197.36     10.41 o 
   8   0  11       26.55       25.62      4.11 o 
   9   0  11       52.94       54.22      7.15 o 
  10   0  11        2.53        1.72      1.84 o 
  -5   1  11        1.99        1.74      2.31 o 
  -4   1  11       27.61       27.18      8.73 o 
  -3   1  11       44.71       40.88      6.34 o 
  -2   1  11      212.01      209.37     11.56 o 
  -1   1  11        7.74       11.55     11.25 o 
   0   1  11        3.51        4.85      5.40 o 
   1   1  11      167.14      170.49      8.83 o 
   2   1  11      135.43      101.47      5.84 o 
   3   1  11      212.79      219.19     10.29 o 
   4   1  11      246.02      251.20     11.47 o 
   5   1  11       34.65       29.86      3.45 o 
   6   1  11       24.80       18.79      3.92 o 
   7   1  11      121.67      105.12      6.27 o 
   8   1  11        1.07        1.66      1.43 o 
   9   1  11        0.96        1.96      2.20 o 
  10   1  11        7.53        6.40      8.42 o 
  -5   2  11       88.87       86.93      9.50 o 
  -4   2  11        5.71        8.03      8.03 o 
  -3   2  11       10.16        8.37      8.25 o 
  -2   2  11       70.72       75.08      7.00 o 
  -1   2  11      130.18      134.68      8.62 o 
   0   2  11       70.91       67.16      7.26 o 
   1   2  11      172.48      169.68      8.85 o 
   2   2  11      127.58      123.88      6.83 o 
   3   2  11      133.34      117.49      6.72 o 
   4   2  11      400.47      377.21     13.41 o 
   5   2  11      156.00      146.37      7.97 o 
   6   2  11      130.63      129.10      6.37 o 
   7   2  11      305.76      309.54     11.27 o 
   8   2  11      176.77      139.89     21.02 o 
   9   2  11        9.20       10.59      8.33 o 
  10   2  11        2.91        1.89      3.36 o 
  -5   3  11       45.25       50.43      7.01 o 
  -4   3  11       99.41       93.64      8.62 o 
  -3   3  11       71.09       63.19      8.53 o 
  -2   3  11       13.85       13.83      8.00 o 
  -1   3  11       80.24       80.96      6.50 o 
   0   3  11       84.30       79.16      4.29 o 
   1   3  11      353.83      372.11     10.27 o 
   2   3  11        0.13        1.71      1.32 o 
   3   3  11        0.40        2.11      1.94 o 
   4   3  11       44.35       34.68      3.18 o 
   5   3  11       58.03       48.44      3.84 o 
   6   3  11      158.31      120.21     29.20 o 
   7   3  11      147.64      148.21     13.47 o 
   8   3  11       99.07       94.35      9.25 o 
   9   3  11       10.74        9.38      8.36 o 
  10   3  11        0.26        1.25      2.56 o 
  -5   4  11      105.61      102.97      9.84 o 
  -4   4  11       65.40       72.91      8.57 o 
  -3   4  11       18.25       15.21     13.05 o 
  -2   4  11       36.78       40.36      6.09 o 
  -1   4  11       98.49      104.26      6.85 o 
   0   4  11      103.03       98.19      5.24 o 
   1   4  11        0.11        0.65      1.72 o 
   2   4  11      155.68      150.83      7.58 o 
   3   4  11       13.60       13.40     10.44 o 
   4   4  11       65.83       60.18      7.78 o 
   5   4  11      148.90      154.77     11.16 o 
   6   4  11      333.39      319.23     19.70 o 
   7   4  11      185.60      192.27     12.62 o 
   8   4  11      680.64      724.58     30.11 o 
   9   4  11       22.77       21.22     18.24 o 
  10   4  11        2.76        5.74      6.35 o 
  -5   5  11       65.00       66.42      7.97 o 
  -4   5  11        5.16        7.92     10.23 o 
  -3   5  11       91.14       89.83      8.46 o 
  -2   5  11      112.79      101.56      7.40 o 
  -1   5  11       40.90       31.70      4.62 o 
   0   5  11      292.37      290.96     10.42 o 
   1   5  11        0.92        3.28      3.21 o 
   2   5  11      670.96      650.47     24.92 o 
   3   5  11       35.85       31.94      6.16 o 
   4   5  11        0.40        1.30      1.38 o 
   5   5  11       12.00       10.56      5.99 o 
   6   5  11      362.74      346.60     20.53 o 
   7   5  11       16.92       21.16     16.82 o 
   8   5  11        0.09       -0.48      4.54 o 
   9   5  11      446.00      475.56     29.20 o 
  10   5  11      122.85      142.08     13.86 o 
  -5   6  11        7.82        2.28      4.71 o 
  -4   6  11      193.82      201.19     14.10 o 
  -3   6  11       40.06       45.38      5.61 o 
  -2   6  11       81.33       67.73      9.35 o 
  -1   6  11        2.69        4.51      5.35 o 
   0   6  11        4.49        6.26      4.99 o 
   1   6  11      359.12      386.83     19.73 o 
   2   6  11      129.87      111.74      8.87 o 
   3   6  11       17.61       18.25     12.42 o 
   4   6  11        0.62        1.20      2.77 o 
   5   6  11        0.21        0.96      3.50 o 
   6   6  11        8.47        4.41      3.67 o 
   7   6  11      564.19      566.08     27.21 o 
   8   6  11      505.64      519.60     19.78 o 
   9   6  11      162.16      174.29     14.64 o 
  10   6  11      355.56      371.92     18.57 o 
  -5   7  11       71.49       95.01     14.41 o 
  -4   7  11        0.12       -0.05      7.14 o 
  -3   7  11      124.92      135.24     15.24 o 
  -2   7  11      220.91      205.69     35.73 o 
  -1   7  11       87.54       90.05      7.41 o 
   0   7  11       36.44       41.68      5.19 o 
   1   7  11      100.58      102.21      8.76 o 
   2   7  11        2.86        5.69      4.43 o 
   3   7  11       54.50       52.01      6.44 o 
   4   7  11      108.88      101.47      9.38 o 
   5   7  11       45.77       59.15      8.18 o 
   6   7  11       91.97       86.05      8.69 o 
   7   7  11       10.34        6.57      5.67 o 
   8   7  11        0.46        1.11      3.89 o 
   9   7  11      245.81      280.45     19.63 o 
  10   7  11        1.98        4.13      7.27 o 
  -5   8  11        4.03        2.39      5.02 o 
  -4   8  11       24.40       32.55     10.62 o 
  -3   8  11        0.28        1.83      2.77 o 
  -2   8  11       30.36       28.71     27.44 o 
  -1   8  11       89.29       72.24     18.51 o 
   0   8  11       31.13       21.12      4.80 o 
   1   8  11      195.67      191.12     14.55 o 
   2   8  11     1243.04     1311.27     39.07 o 
   3   8  11       11.50       14.36     10.71 o 
   4   8  11       38.91       30.67      7.55 o 
   5   8  11        0.33        0.83      4.79 o 
   6   8  11       92.76       69.08      8.18 o 
   7   8  11       10.93        6.89      7.53 o 
   8   8  11        2.76        2.47      4.28 o 
   9   8  11       14.90       14.16     12.23 o 
  -4   9  11        6.38       11.07     18.89 o 
  -3   9  11       57.45       58.11     11.02 o 
  -2   9  11       20.67       26.61     34.67 o 
  -1   9  11       95.34      105.72      9.09 o 
   0   9  11      332.69      368.68     16.12 o 
   1   9  11      672.60      598.95    153.68 o 
   2   9  11      263.63      291.73     17.85 o 
   3   9  11        3.37        4.52      4.73 o 
   4   9  11       31.83       30.50      7.45 o 
   5   9  11       38.08       41.32      6.80 o 
   6   9  11        3.33        2.09      3.86 o 
   7   9  11        0.43        1.21      3.27 o 
   8   9  11       41.16       40.00      6.88 o 
   9   9  11        0.40        1.06      3.29 o 
  -4  10  11        6.16        6.58      9.46 o 
  -3  10  11       18.22       19.12     20.68 o 
  -2  10  11       14.08        9.19      7.58 o 
  -1  10  11        7.72        7.14      7.56 o 
   0  10  11        0.08        0.28      2.63 o 
   1  10  11       14.68       10.26     10.15 o 
   2  10  11      106.55      122.87     10.45 o 
   3  10  11       28.64       31.99      8.30 o 
   4  10  11      226.59      225.50     15.66 o 
   5  10  11      109.19      116.26     10.39 o 
   6  10  11       11.16        6.70      6.73 o 
   7  10  11       41.80       40.19      8.41 o 
   8  10  11        9.70        8.35     13.03 o 
  -3  11  11        0.40        2.61      7.09 o 
  -2  11  11       19.70       21.79     35.25 o 
  -1  11  11       48.88       44.74      6.43 o 
   0  11  11      334.86      366.63     23.02 o 
   1  11  11      315.61      319.85     17.90 o 
   2  11  11       18.49       21.36     13.99 o 
   3  11  11      370.71      391.05     17.05 o 
   4  11  11       10.40       10.80      8.13 o 
   5  11  11        6.80        5.26      5.68 o 
   6  11  11        1.56        0.80      5.44 o 
   7  11  11        3.38        3.18      5.87 o 
   8  11  11        6.03        6.30      9.16 o 
  -2  12  11       90.09      106.02     14.92 o 
  -1  12  11       60.83       53.43      8.67 o 
   0  12  11        0.50        1.73      3.59 o 
   1  12  11        0.95        2.50      3.43 o 
   2  12  11       18.79       13.47     17.68 o 
   3  12  11        0.32        0.90      2.11 o 
   4  12  11        7.46       10.13     12.62 o 
   5  12  11        3.09        2.19      2.97 o 
   6  12  11       18.45       15.67     17.00 o 
   7  12  11        9.72        7.19     11.37 o 
  -1  13  11        0.03        1.07      2.72 o 
   0  13  11        2.72        2.34      5.40 o 
   1  13  11       64.39       69.95     10.34 o 
   2  13  11       32.28       32.43     10.79 o 
   3  13  11       62.73       69.97      9.12 o 
   4  13  11       16.50       14.02     14.83 o 
   5  13  11       74.54       80.18      9.60 o 
   2  14  11        8.59        7.50      9.74 o 
   3  14  11       19.96       14.72     21.00 o 
   0  -5  12       63.89       64.96     11.98 o 
   1  -5  12      115.47      117.60     14.17 o 
   2  -5  12      157.14      165.92     18.98 o 
   3  -5  12        5.00        3.12      2.59 o 
   4  -5  12       16.82        9.28      9.83 o 
   5  -5  12        9.64        6.03      7.18 o 
  -1  -4  12       78.73       83.03     11.80 o 
   0  -4  12       93.94      104.06     13.72 o 
   1  -4  12       97.63      107.65     16.37 o 
   2  -4  12       51.76       54.30     11.76 o 
   3  -4  12       69.72       72.47     19.45 o 
   4  -4  12      195.11      204.85     14.77 o 
   5  -4  12       31.32       25.72     16.25 o 
   6  -4  12       90.85      101.07      9.52 o 
   7  -4  12      107.20      121.48     10.07 o 
  -2  -3  12        0.38        0.65      3.06 o 
  -1  -3  12        3.75        3.10     10.06 o 
   0  -3  12        1.95        2.23      4.97 o 
   1  -3  12       42.78       39.59      8.07 o 
   2  -3  12        0.02        0.78      4.19 o 
   3  -3  12       42.72       39.42      6.00 o 
   4  -3  12      251.55      294.33     18.61 o 
   5  -3  12        7.44        4.67      6.06 o 
   6  -3  12        9.83        6.17      7.42 o 
   7  -3  12       28.07       26.33     17.22 o 
   8  -3  12       67.65       71.29      7.76 o 
  -3  -2  12        0.01        0.78      3.43 o 
  -2  -2  12        1.21        0.98      2.32 o 
  -1  -2  12       15.82        8.41      9.59 o 
   0  -2  12        0.79        1.78      6.25 o 
   1  -2  12       84.20       95.92     10.60 o 
   2  -2  12       40.49       46.58     13.30 o 
   3  -2  12      298.67      334.40     19.39 o 
   4  -2  12      130.07      140.78      9.06 o 
   5  -2  12       99.91      105.89      7.86 o 
   6  -2  12       88.07       93.26      8.16 o 
   7  -2  12        1.21        0.45      2.45 o 
   8  -2  12        0.17        0.67      1.28 o 
  -3  -1  12       85.84       83.72      7.26 o 
  -2  -1  12       51.87       50.14      6.74 o 
  -1  -1  12       42.65       39.59      9.57 o 
   0  -1  12       63.47       50.13      5.50 o 
   1  -1  12       53.60       46.56      5.20 o 
   2  -1  12        7.14        7.25      7.10 o 
   3  -1  12      258.63      248.18     11.56 o 
   4  -1  12       21.25       15.01      3.88 o 
   5  -1  12        4.20        3.41      3.20 o 
   6  -1  12        1.20        1.87      3.27 o 
   7  -1  12       36.12       38.95      4.63 o 
   8  -1  12        2.86        3.60      4.22 o 
   9  -1  12       29.71       25.22      4.69 o 
  -4   0  12        8.58        6.25      8.75 o 
  -3   0  12       47.74       45.14      6.08 o 
  -2   0  12       34.31       29.81      6.00 o 
  -1   0  12       41.57       49.36      5.60 o 
   0   0  12        0.03        2.70      2.92 o 
   1   0  12      253.67      232.15     11.63 o 
   2   0  12      117.37      131.12      5.93 o 
   3   0  12      158.49      138.29      6.75 o 
   4   0  12       66.30       71.70      4.76 o 
   5   0  12      131.48      153.26      8.57 o 
   6   0  12       31.97       33.45      5.18 o 
   7   0  12      512.87      500.66     22.51 o 
   8   0  12      142.79      138.85      8.84 o 
   9   0  12       11.38        7.84      9.64 o 
  -4   1  12      119.35      124.04      9.93 o 
  -3   1  12      136.86      144.91     12.76 o 
  -2   1  12      153.96      138.57     11.64 o 
  -1   1  12       37.88       32.69      4.90 o 
   0   1  12       14.74       12.20      4.60 o 
   1   1  12       71.80       70.86      6.14 o 
   2   1  12      123.61      135.45      7.09 o 
   3   1  12        0.54        0.58      1.38 o 
   4   1  12       13.35       12.40      9.24 o 
   5   1  12      112.20      109.53      5.97 o 
   6   1  12       17.77       16.22      8.21 o 
   7   1  12        8.06        7.20      4.84 o 
   8   1  12        0.07        0.70      2.64 o 
   9   1  12        5.62        5.53      5.95 o 
  -4   2  12        0.00        0.44      3.73 o 
  -3   2  12        3.98        3.10      3.31 o 
  -2   2  12      238.64      227.25     13.05 o 
  -1   2  12       41.32       34.80      5.16 o 
   0   2  12       47.33       42.89      5.13 o 
   1   2  12       90.28       94.17      7.70 o 
   2   2  12      195.21      163.49      6.62 o 
   3   2  12      158.62      134.02     27.89 o 
   4   2  12        0.35        1.18      1.30 o 
   5   2  12       60.18       68.65      5.73 o 
   6   2  12      111.52      118.26      9.14 o 
   7   2  12        2.33        0.73      4.68 o 
   8   2  12      314.00      331.26     21.46 o 
   9   2  12        1.34        2.89      3.78 o 
  10   2  12       98.60      108.86     10.19 o 
  -4   3  12        8.22        9.54     11.15 o 
  -3   3  12      121.58      121.84     12.28 o 
  -2   3  12       18.09       28.74      4.82 o 
  -1   3  12       66.54       69.76      6.37 o 
   0   3  12       50.52       41.81      5.72 o 
   1   3  12        0.78        0.86      0.96 o 
   2   3  12      421.16      418.30     22.25 o 
   3   3  12       84.76       89.23     12.85 o 
   4   3  12      132.09      118.04      8.45 o 
   5   3  12        1.57        1.54      2.12 o 
   6   3  12      195.15      190.21     13.79 o 
   7   3  12       10.97       11.57     11.29 o 
   8   3  12        9.96       10.36     10.72 o 
   9   3  12       10.29       11.00      9.39 o 
  10   3  12       62.20       66.09      8.42 o 
  -4   4  12       21.28       22.20      4.74 o 
  -3   4  12       26.40       15.66      4.45 o 
  -2   4  12        0.47        1.75      2.32 o 
  -1   4  12      105.84       93.86      7.24 o 
   0   4  12      141.60      127.37     15.13 o 
   1   4  12       36.04       37.59      5.43 o 
   2   4  12      288.74      275.69     16.41 o 
   3   4  12       61.64       66.35      6.76 o 
   4   4  12       22.01       26.04      8.30 o 
   5   4  12      227.59      238.33     15.61 o 
   6   4  12        1.44        3.79      4.53 o 
   7   4  12       86.34       90.48      9.60 o 
   8   4  12        1.01        3.73      3.25 o 
   9   4  12       16.25        9.00     11.58 o 
  10   4  12       36.00       25.74     21.82 o 
  -4   5  12       37.36       40.17     10.02 o 
  -3   5  12       31.58       41.58      9.21 o 
  -2   5  12      145.74      152.65     17.62 o 
  -1   5  12       87.69       91.61     12.36 o 
   0   5  12      359.49      398.08     35.15 o 
   1   5  12      195.52      218.27     13.29 o 
   2   5  12       15.33       14.67     10.28 o 
   3   5  12        7.07        6.91      5.87 o 
   4   5  12       33.41       36.29      5.52 o 
   5   5  12        5.87        4.04      3.56 o 
   6   5  12        2.88        5.06      4.92 o 
   7   5  12        2.07        3.21      2.99 o 
   8   5  12       55.61       47.38     13.24 o 
   9   5  12       44.95       54.63      8.78 o 
  10   5  12      115.64      112.63     11.24 o 
  -4   6  12        1.24        3.79      5.44 o 
  -3   6  12       64.22       56.53     10.75 o 
  -2   6  12        5.38        4.44      5.11 o 
  -1   6  12        0.21        2.07      4.57 o 
   0   6  12        8.19        8.46     13.05 o 
   1   6  12      292.89      293.97     19.10 o 
   2   6  12       16.97       19.81     14.86 o 
   3   6  12      454.84      448.71     23.04 o 
   4   6  12      292.71      303.97     18.18 o 
   5   6  12       98.68      105.97      9.38 o 
   6   6  12       85.09       84.99      9.09 o 
   7   6  12       71.89       78.03      8.49 o 
   8   6  12       12.94       11.42     12.85 o 
   9   6  12       26.99       26.72     24.90 o 
  -4   7  12      236.62      280.62     27.12 o 
  -3   7  12      130.71      136.74     18.25 o 
  -2   7  12      154.58      166.70     19.76 o 
  -1   7  12       40.45       38.06     10.71 o 
   0   7  12       86.20       74.20     12.29 o 
   1   7  12      478.88      483.85     21.48 o 
   2   7  12        2.65        1.43      5.60 o 
   3   7  12       12.97       20.84      5.84 o 
   4   7  12        2.03        4.50      2.91 o 
   5   7  12       15.91       18.33     12.20 o 
   6   7  12        0.03       -0.60      5.49 o 
   7   7  12       67.55       62.71     10.14 o 
   8   7  12       54.54       48.80      9.03 o 
   9   7  12        9.10       11.54     10.26 o 
  -4   8  12       15.61       15.73     24.16 o 
  -3   8  12       22.06       34.53      9.93 o 
  -2   8  12        5.28        7.05      8.16 o 
  -1   8  12       15.64       16.53     20.66 o 
   0   8  12        3.36        1.90      2.28 o 
   1   8  12        8.17        4.69      3.97 o 
   2   8  12       36.67       39.40      7.70 o 
   3   8  12       21.91       21.40     17.34 o 
   4   8  12       60.61       74.11     10.26 o 
   5   8  12       27.00       28.63      5.61 o 
   6   8  12      192.92      189.17     12.41 o 
   7   8  12      116.00      114.85     10.91 o 
   8   8  12        5.32        5.56      6.21 o 
   9   8  12        0.58        0.92      2.65 o 
  -3   9  12      122.86      112.16     18.85 o 
  -2   9  12      483.85      597.40     47.24 o 
  -1   9  12      203.34      211.73     23.51 o 
   0   9  12      138.99      128.91      9.56 o 
   1   9  12      183.32      182.73     28.44 o 
   2   9  12       50.50       41.41      9.00 o 
   3   9  12      301.84      322.51     21.35 o 
   4   9  12        9.80       13.72      9.51 o 
   5   9  12        5.79        7.74      6.84 o 
   6   9  12       18.04        9.78     10.75 o 
   7   9  12        7.55        8.79     11.22 o 
   8   9  12        6.38        3.52      5.50 o 
  -3  10  12       59.35       58.36     16.19 o 
  -2  10  12        2.32        1.21      3.37 o 
  -1  10  12      101.40      108.74     15.97 o 
   0  10  12        6.10        8.57      7.48 o 
   1  10  12       54.22       49.03      8.73 o 
   2  10  12        0.55        0.36      3.32 o 
   3  10  12       59.93       56.33      8.18 o 
   4  10  12      129.40      135.89     11.05 o 
   5  10  12       83.94       86.27      9.20 o 
   6  10  12       59.21       70.23     11.46 o 
   7  10  12       22.73       15.57     21.16 o 
   8  10  12       87.80      104.13     10.32 o 
  -2  11  12       59.79       73.01     12.67 o 
  -1  11  12       29.71       26.86     23.55 o 
   0  11  12      310.47      326.76     20.65 o 
   1  11  12      154.60      159.44     13.16 o 
   2  11  12      127.65      121.48     11.54 o 
   3  11  12       29.70       29.00      8.71 o 
   4  11  12      225.35      248.29     17.23 o 
   5  11  12        0.81        0.78      2.31 o 
   6  11  12        6.42        5.04      4.83 o 
   7  11  12       26.10       38.20      7.09 o 
  -1  12  12        4.34        2.83      6.49 o 
   0  12  12       80.48       80.83      8.38 o 
   1  12  12        9.82        7.45      7.47 o 
   2  12  12      161.33      176.67     14.41 o 
   3  12  12       20.09       12.16     15.14 o 
   4  12  12       48.56       64.54      9.23 o 
   5  12  12        0.01        0.65      2.73 o 
   6  12  12       62.86       57.00     11.05 o 
   1  13  12       55.61       60.28      7.88 o 
   2  13  12        4.19        5.58     10.10 o 
   3  13  12       16.26       10.26     13.32 o 
   4  13  12        3.98        2.48      4.31 o 
   2  -4  13        2.93        1.52      6.65 o 
   3  -4  13      223.00      222.98     19.00 o 
   4  -4  13        2.88        4.44      5.58 o 
   0  -3  13       98.36      103.21     14.43 o 
   1  -3  13       89.21       92.26     12.18 o 
   3  -3  13      199.84      226.92     20.19 o 
   4  -3  13       59.60       83.03     11.17 o 
   5  -3  13       10.20        9.73     13.20 o 
   6  -3  13       67.67       78.83      7.42 o 
  -1  -2  13       20.16       17.80     10.08 o 
   0  -2  13       43.73       57.44      9.90 o 
   1  -2  13        5.85        4.93     11.65 o 
   2  -2  13       39.62       35.35     14.10 o 
   3  -2  13       37.64       38.12      7.23 o 
   4  -2  13      222.45      203.41     14.98 o 
   5  -2  13       27.05       22.65      5.92 o 
   6  -2  13       11.99        7.31      7.08 o 
   7  -2  13        7.09        4.62      6.47 o 
  -2  -1  13       81.07       69.17      9.84 o 
  -1  -1  13        0.18        0.36      3.05 o 
   0  -1  13        8.01        6.54     14.25 o 
   1  -1  13        0.03        1.12      3.64 o 
   2  -1  13      276.81      273.55     27.01 o 
   3  -1  13      171.11      161.93     17.02 o 
   4  -1  13      366.13      386.66     21.86 o 
   5  -1  13      259.28      274.34     16.20 o 
   6  -1  13      419.37      477.67     20.75 o 
   7  -1  13      129.01      150.68     16.82 o 
   8  -1  13        6.29       10.15     14.07 o 
  -2   0  13       22.36       23.80      5.61 o 
  -1   0  13        3.28        0.21      2.08 o 
   0   0  13       38.31       41.42      5.48 o 
   1   0  13        3.55        3.17      4.14 o 
   2   0  13       36.51       22.43      4.11 o 
   3   0  13      249.85      232.08     15.50 o 
   4   0  13        3.63        4.68      3.69 o 
   5   0  13        7.33        7.51      7.78 o 
   6   0  13       99.46       92.98      7.58 o 
   7   0  13        2.35        1.30      2.83 o 
   8   0  13        2.93        2.14      2.58 o 
  -3   1  13        1.33        1.67      2.80 o 
  -2   1  13        0.99        1.87      3.67 o 
  -1   1  13       10.77        5.68     11.79 o 
   0   1  13       26.59       22.40      6.13 o 
   1   1  13        5.13        4.86      6.33 o 
   2   1  13      106.27       85.56      6.85 o 
   3   1  13      230.87      201.39     12.44 o 
   4   1  13       83.71       80.85      7.00 o 
   5   1  13      187.24      195.82     10.55 o 
   6   1  13      139.73      152.05     12.12 o 
   7   1  13      129.61      143.63     11.42 o 
   8   1  13      200.73      211.09     14.00 o 
   9   1  13      140.03      143.19     16.11 o 
  -3   2  13      124.06      131.50     11.67 o 
  -2   2  13       11.81       14.50      4.82 o 
  -1   2  13      117.68      116.12     10.87 o 
   0   2  13      185.16      193.89     16.48 o 
   1   2  13       39.60       45.59      8.65 o 
   2   2  13       92.89       90.30     11.69 o 
   3   2  13      110.93      104.17     15.06 o 
   4   2  13       20.03       12.96     12.47 o 
   5   2  13        0.85        1.56      6.72 o 
   6   2  13       20.92       14.18     13.36 o 
   7   2  13        8.41       10.62     15.87 o 
   8   2  13        2.50        3.49      5.74 o 
   9   2  13       12.99        8.71     12.85 o 
  -3   3  13       86.73       72.50     11.11 o 
  -2   3  13        2.43        2.34      4.39 o 
  -1   3  13       35.12       36.58     11.87 o 
   0   3  13        0.10        0.49      3.72 o 
   1   3  13       63.18       56.50      9.35 o 
   2   3  13       10.70       12.40     21.26 o 
   3   3  13       28.54       22.99     12.44 o 
   4   3  13       99.85       90.96      7.69 o 
   5   3  13       10.05        9.85      9.81 o 
   6   3  13       32.55       31.32      7.90 o 
   7   3  13       73.93       86.70     10.27 o 
   8   3  13      121.85      122.17     11.53 o 
   9   3  13      204.84      220.83     14.23 o 
  -3   4  13      213.10      222.62     22.17 o 
  -2   4  13      241.39      272.03     26.88 o 
  -1   4  13      371.63      426.30     37.38 o 
   0   4  13        8.53       12.00     17.22 o 
   1   4  13        5.86       10.33     13.36 o 
   2   4  13       66.48       68.64      6.18 o 
   3   4  13       45.54       55.50      6.49 o 
   4   4  13      480.06      484.23     27.69 o 
   5   4  13       94.88       84.17      8.38 o 
   6   4  13        2.15        2.17      3.47 o 
   7   4  13        5.21        2.84      3.57 o 
   8   4  13       22.50       18.42     14.61 o 
   9   4  13        6.31        6.28      9.27 o 
  -3   5  13        5.87        4.73     13.72 o 
  -2   5  13        0.54        0.80      5.38 o 
  -1   5  13        3.97        1.38      4.59 o 
   0   5  13        1.61        2.16      5.95 o 
   1   5  13        1.44        2.83      6.43 o 
   2   5  13      117.73      107.70      8.14 o 
   3   5  13       50.41       48.47      6.93 o 
   4   5  13        6.49        3.60      4.78 o 
   5   5  13        7.63        7.13      8.23 o 
   6   5  13        6.28        6.67      8.06 o 
   7   5  13       12.00        9.55      8.28 o 
   8   5  13       64.17       59.82      8.77 o 
   9   5  13       23.71       14.06     16.09 o 
  -3   6  13       85.90      123.16     17.82 o 
  -2   6  13      124.62      125.67     18.65 o 
  -1   6  13      147.51      184.46     21.68 o 
   0   6  13      309.81      343.25     22.31 o 
   1   6  13      136.30      157.15     17.55 o 
   2   6  13       66.77       88.22      7.46 o 
   3   6  13      140.38      145.33     11.68 o 
   4   6  13      228.39      232.76     15.80 o 
   5   6  13        0.07        0.07      2.78 o 
   6   6  13      365.19      355.43     15.42 o 
   7   6  13       50.03       57.71      8.55 o 
   8   6  13       58.17       69.71      9.99 o 
   9   6  13       74.12       69.70      9.32 o 
  -3   7  13        7.16        7.11     11.96 o 
  -2   7  13       32.44       34.38      9.79 o 
  -1   7  13       23.99       20.92      8.05 o 
   0   7  13       82.27      103.77     14.08 o 
   1   7  13       14.36       16.55     26.45 o 
   2   7  13       24.29       28.86      5.78 o 
   3   7  13       70.00       68.60      7.93 o 
   4   7  13       56.07       62.23      7.78 o 
   5   7  13       84.90       79.42      9.33 o 
   6   7  13       17.28       10.17     11.87 o 
   7   7  13        0.97        3.82      4.52 o 
   8   7  13        9.40       10.29      9.87 o 
  -3   8  13      212.19      262.64     22.73 o 
  -2   8  13        3.02        4.89      6.42 o 
  -1   8  13      134.78      165.16     20.30 o 
   0   8  13       87.08      101.20     14.68 o 
   1   8  13      210.44      220.46     19.10 o 
   2   8  13      116.09      127.09      9.95 o 
   3   8  13       98.45      118.42     12.21 o 
   4   8  13        0.79        2.24      2.73 o 
   5   8  13        7.74        9.63      9.33 o 
   6   8  13        1.03        0.78      2.72 o 
   7   8  13        1.53        0.96      2.87 o 
   8   8  13       56.05       71.02      9.90 o 
  -2   9  13        2.34        2.94      4.21 o 
  -1   9  13       31.16       21.15     40.33 o 
   0   9  13       91.49       95.52     14.54 o 
   1   9  13       15.33       15.43     14.35 o 
   2   9  13      102.47      102.24      9.58 o 
   3   9  13      690.83      729.81     31.83 o 
   4   9  13        1.10        2.02      4.21 o 
   5   9  13      150.41      169.24     14.21 o 
   6   9  13       40.29       48.59     10.56 o 
   7   9  13       39.12       39.70      8.32 o 
   8   9  13      142.80      154.78     12.54 o 
  -1  10  13      231.06      258.45     25.74 o 
   0  10  13      202.25      254.34     26.26 o 
   1  10  13       48.23       39.34      7.85 o 
   2  10  13        7.66       11.83      9.07 o 
   3  10  13      223.83      235.96     17.16 o 
   4  10  13       17.03       18.44     19.40 o 
   5  10  13       44.31       48.06      7.94 o 
   6  10  13       80.39       79.65     10.08 o 
   7  10  13       67.91       81.55     10.30 o 
  -1  11  13        0.05        1.12      5.22 o 
   0  11  13       46.72       58.82     13.14 o 
   1  11  13        4.41        4.25      4.36 o 
   2  11  13        9.59        5.57      6.24 o 
   3  11  13       36.08       22.95     21.67 o 
   4  11  13      183.93      201.44     16.24 o 
   5  11  13      254.19      258.17     18.19 o 
   6  11  13       84.18       91.64     10.25 o 
   1  12  13      206.30      232.38     14.16 o 
   2  12  13      198.05      214.31     16.59 o 
   3  12  13      145.96      153.32     12.49 o 
   4  12  13       16.68       12.53     15.66 o 
   5  12  13      267.63      284.93     16.28 o 
   2  -2  14        7.81        5.53      8.21 o 
   3  -2  14       24.94       21.82      5.91 o 
   0  -1  14      187.69      198.55     15.41 o 
   1  -1  14      108.97      111.87     12.18 o 
   5  -1  14       19.14       17.11     13.85 o 
   6  -1  14       34.08       33.68      7.03 o 
   5   0  14       12.54        7.81     12.74 o 
   6   0  14       16.02       15.95     24.03 o 
   7   0  14      116.45      115.03     13.50 o 
  -1   1  14       26.38       27.75      6.85 o 
   0   1  14       47.64       52.08      8.81 o 
   1   1  14      160.15      144.57     15.66 o 
   2   1  14      173.62      181.96     18.72 o 
   3   1  14      336.75      322.60     27.21 o 
   4   1  14       99.44      105.94     11.80 o 
   5   1  14       47.27       46.93      5.74 o 
   6   1  14       40.32       32.37      9.02 o 
   7   1  14      101.20       83.64      7.88 o 
  -1   2  14       28.47       28.31      7.43 o 
   0   2  14        4.24        2.77      5.84 o 
   1   2  14       44.82       51.10     10.64 o 
   2   2  14       45.77       41.49      8.79 o 
   3   2  14      196.23      175.17     17.87 o 
   4   2  14       32.26       33.09      4.86 o 
   5   2  14       53.08       44.40      6.00 o 
   6   2  14       35.08       35.07      8.46 o 
   7   2  14       14.41        7.43      9.85 o 
   8   2  14       94.70       90.44      8.75 o 
  -2   3  14       15.63        8.41     11.62 o 
  -1   3  14       14.91       13.70     21.32 o 
   0   3  14       31.86       38.48      8.99 o 
   1   3  14      121.15      140.09     17.47 o 
   2   3  14      338.64      369.07     33.10 o 
   3   3  14       53.28       58.87     10.33 o 
   4   3  14       17.98       23.94      4.61 o 
   5   3  14       84.33       89.87      8.45 o 
   6   3  14        2.13        2.70      3.81 o 
   7   3  14       41.61       30.38      5.62 o 
   8   3  14       23.79       23.27      7.61 o 
  -2   4  14       23.40       10.89     26.03 o 
  -1   4  14       20.92       18.98     34.13 o 
   0   4  14        0.43        0.73      4.79 o 
   1   4  14       59.52       58.06      9.97 o 
   2   4  14       17.48       12.54     17.71 o 
   3   4  14       24.10       13.25     23.04 o 
   4   4  14        0.44        2.34      3.20 o 
   5   4  14       81.25       81.25      8.38 o 
   6   4  14       20.15       17.87     18.21 o 
   7   4  14       46.72       38.04      9.06 o 
   8   4  14       59.89       64.72      8.70 o 
  -2   5  14        7.95        8.61     16.39 o 
  -1   5  14        5.28        3.81     11.51 o 
   0   5  14        0.26        0.58      2.99 o 
   1   5  14        1.26        2.03      1.87 o 
   2   5  14      184.26      205.85     23.16 o 
   3   5  14       92.42       93.34      7.93 o 
   4   5  14       54.74       67.54      7.77 o 
   5   5  14       63.34       75.39      8.78 o 
   6   5  14        0.01        1.28      3.44 o 
   7   5  14        4.62        2.93      3.38 o 
   8   5  14        0.12        0.76      3.47 o 
  -2   6  14       44.57       55.48     12.29 o 
  -1   6  14       49.10       45.22     10.75 o 
   0   6  14       10.82       11.33     10.44 o 
   1   6  14       13.53        8.36     11.91 o 
   2   6  14        0.36        0.51      3.44 o 
   3   6  14        5.58        5.92      7.72 o 
   4   6  14        7.48        7.42     10.05 o 
   5   6  14       21.46       13.28     15.96 o 
   6   6  14       65.20       68.24      9.12 o 
   7   6  14       24.82       27.43      8.74 o 
   8   6  14      188.67      184.40     14.27 o 
  -1   7  14       79.53       87.06     15.57 o 
   0   7  14       43.72       43.10     10.40 o 
   1   7  14       66.67       79.61     14.32 o 
   2   7  14        0.48        0.82      5.02 o 
   3   7  14        5.60        6.57      7.59 o 
   4   7  14       20.56       22.77      6.47 o 
   5   7  14      103.89      117.64     11.05 o 
   6   7  14      194.61      213.90     16.42 o 
   7   7  14       13.96       14.33     16.18 o 
   8   7  14        9.22        9.91      9.05 o 
  -1   8  14        3.64        1.70      5.51 o 
   0   8  14        0.00        0.69      4.06 o 
   1   8  14        2.05        2.36      5.58 o 
   2   8  14        8.43       12.69     19.20 o 
   3   8  14        4.98        1.41      3.50 o 
   4   8  14       23.06       25.05      7.53 o 
   5   8  14       54.75       61.41      8.53 o 
   6   8  14       53.23       54.09      7.77 o 
   7   8  14       50.18       53.52      9.02 o 
  -1   9  14       47.46       72.19     14.17 o 
   0   9  14       37.14       41.45     10.49 o 
   1   9  14      292.43      323.13     30.14 o 
   2   9  14      427.57      461.46     39.70 o 
   3   9  14      182.08      208.28     15.87 o 
   4   9  14       51.75       49.35     10.80 o 
   5   9  14       26.39       30.40      7.98 o 
   6   9  14       27.59       31.01      6.22 o 
   7   9  14        9.41        6.71      9.64 o 
   0  10  14        1.15        1.43      5.24 o 
   1  10  14       31.37       23.35     34.55 o 
   2  10  14        3.27        5.15      5.26 o 
   3  10  14       70.01       67.11      7.99 o 
   4  10  14        1.45        1.76      3.04 o 
   5  10  14        5.73        9.81     11.57 o 
   6  10  14        1.87        1.02      3.52 o 
   2  11  14      238.45      240.61     14.27 o 
   3  11  14       50.32       48.36      7.50 o 
   4  11  14      184.53      202.63     13.82 o 
   4   1  15        2.53        1.56      3.08 o 
   1   2  15        0.93        1.02      3.82 o 
   3   2  15        0.41        2.81      4.79 o 
   4   2  15       13.91        7.00     19.94 o 
   5   2  15       17.66        8.74     20.81 o 
   6   2  15       40.27       43.16      5.61 o 
   0   3  15        5.52        4.73     12.58 o 
   1   3  15       51.58       55.14      9.68 o 
   2   3  15       49.09       46.47      9.53 o 
   3   3  15        7.03        5.93     12.33 o 
   4   3  15       43.77       55.56      9.68 o 
   5   3  15       40.18       42.56      5.80 o 
   6   3  15       30.83       28.36      7.05 o 
   0   4  15       29.01       22.49     28.87 o 
   1   4  15      110.97      111.96     15.06 o 
   2   4  15       49.35       49.70     10.53 o 
   3   4  15       49.79       46.58     11.85 o 
   4   4  15       14.62       11.58     18.14 o 
   5   4  15       23.93       26.61      6.33 o 
   6   4  15       29.39       26.24      5.85 o 
   7   4  15       17.27       14.92      8.13 o 
   0   5  15      104.58      135.71     16.77 o 
   1   5  15       29.65       20.90     34.77 o 
   2   5  15       23.47       20.90      7.72 o 
   3   5  15        5.37        5.53      7.85 o 
   4   5  15        3.15       -1.85      5.66 o 
   5   5  15      129.60      121.41     11.34 o 
   6   5  15        8.17        6.59      9.04 o 
   7   5  15      128.43      122.33     15.37 o 
   0   6  15        7.93        8.79     16.69 o 
   1   6  15       32.42       39.10     11.13 o 
   2   6  15       40.46       44.97     10.26 o 
   3   6  15        5.71        4.01      6.29 o 
   4   6  15      248.43      270.94     25.68 o 
   5   6  15       72.42       61.25      7.73 o 
   6   6  15        1.78        3.12      5.57 o 
   0   7  15       61.41       65.71     13.41 o 
   1   7  15       66.83       71.63     13.87 o 
   2   7  15       13.37       10.42     17.47 o 
   3   7  15       17.80       22.93     29.33 o 
   4   7  15       47.76       42.93      6.33 o 
   5   7  15       31.90       39.56     10.38 o 
   6   7  15        3.83        1.40      7.03 o 
   1   8  15      202.27      221.21     20.26 o 
   2   8  15       23.23       17.80     24.16 o 
   3   8  15       13.63       13.10     16.00 o 
   4   8  15        6.94        4.85      6.54 o 
   5   8  15       41.53       52.51      8.21 o 
   6   8  15       34.93       34.74      7.29 o 
   2   9  15      321.49      347.89     27.64 o 
   3   9  15       40.84       39.42     39.75 o 
   4   9  15      187.74      182.39     12.03 o 
   5   9  15        3.89        1.58      4.61 o 
                                                 
